# Supplementary material for: Plasma Lipid Profiling of Three Types of Drug-Induced Liver Injury in Japanese Patients: A Preliminary Study
Source: Metabolites. 2020 Aug 31;10(9):355. doi: 10.3390/metabo10090355 (PMC7569965; doi:10.3390/metabo10090355)
Supplement: Supplementary file 1 [file metabolites-10-00355-s001.zip]

Archive with 3 entries (3 files):
- Supplementary figure S1.pptx
- Supplementary tables S1-5.xlsx
- Supplementary text S1.docx
