# Supplementary material for: Plasma Lipid Profiling of Three Types of Drug-Induced Liver Injury in Japanese Patients: A Preliminary Study
Source: Metabolites. 2020 Aug 31;10(9):355. doi: 10.3390/metabo10090355 (PMC7569965; doi:10.3390/metabo10090355)
Supplement: Supplementary file 1 [file metabolites-10-00355-s001.zip › Supplementary tables S1-5.xlsx]

## Sheet: Table S1
Table S1. All lipidomics data set obtained in the present study
					sample ID	A001A	B008A	B039A	B040A	B045A	B063A	B073A	B084A	B100A	B108A	B114A	C003A	C006A	C024A	C027A	C029A	C040A	C046A	C085A	C094A	C098A	C107A	C110A	C170A	C209A	D005A	M003A	M004A	M008A	M010A	N002A	N004A	P002A	A001B	B008B	B039B	B040B	B045B	B063B	B073B	B084B	B100B	B108B	B114B
					DILI type/Group of healty subject	Hepatocellular	Hepatocellular	Hepatocellular	Hepatocellular	Hepatocellular	Hepatocellular	Hepatocellular	Hepatocellular	Hepatocellular	Hepatocellular	Hepatocellular	Hepatocellular	Hepatocellular	Hepatocellular	Hepatocellular	Hepatocellular	Hepatocellular	Hepatocellular	Hepatocellular	Hepatocellular	Hepatocellular	Hepatocellular	Hepatocellular	Hepatocellular	Hepatocellular	Hepatocellular	Hepatocellular	Hepatocellular	Hepatocellular	Hepatocellular	Hepatocellular	Hepatocellular	Hepatocellular	Hepatocellular	Hepatocellular	Hepatocellular	Hepatocellular	Hepatocellular	Hepatocellular	Hepatocellular	Hepatocellular	Hepatocellular	Hepatocellular	Hepatocellular
					Phase	Acute	Acute	Acute	Acute	Acute	Acute	Acute	Acute	Acute	Acute	Acute	Acute	Acute	Acute	Acute	Acute	Acute	Acute	Acute	Acute	Acute	Acute	Acute	Acute	Acute	Acute	Acute	Acute	Acute	Acute	Acute	Acute	Acute	Recovered	Recovered	Recovered	Recovered	Recovered	Recovered	Recovered	Recovered	Recovered	Recovered	Recovered
metabolite ID	Category	Class	Name	Confirmed fragment	RT
M001	Phosphoglycerolipid	LPC	LPC(14:0)	LPC(14:0)	3.738	2.12791	1.25081	0.146156	0.549464	0.615661	0.812983	1.05853	1.12163	0.336829	0.387628	0.178981	1.23958	0.337488	1.19049	1.82329	0.360111	1.55217	0.544761	3.00562	1.29312	2.09545	1.01315	0.324911	0.141657	0.252254	1.61363	0.8307	1.18758	1.07046	0.722304	0.141666	0.400518	0.625096	0.758154	1.08571	0.352567	0.38397	1.44133	0.704825	0.399445	1.26825	1.2168	0.429517	0.495771
M002	Phosphoglycerolipid	LPC	LPC(16:0)	LPC(16:0)	4.692	1.16715	1.00934	0.31689	0.738855	0.621469	0.804184	1.24095	1.08415	0.591953	0.853842	0.569091	1.09092	0.58239	1.0686	1.19072	0.672427	1.14499	1.13988	1.65767	1.0276	1.44147	0.904777	0.654204	0.475214	0.722779	1.13973	0.811606	1.56427	1.03263	0.695263	0.276044	0.705934	0.775379	0.946705	1.0041	0.991683	0.978036	1.01532	0.875363	0.829357	1.15182	0.874585	1.14741	0.69909
M003	Phosphoglycerolipid	LPC	LPC(16:1)	LPC(16:1)	3.927	1.70175	1.51712	0.267413	1.2746	0.823894	0.819494	1.37357	1.5681	0.382914	0.830526	0.32151	1.21582	0.590406	1.38345	1.24141	0.665189	1.58392	1.43492	2.0252	1.25976	1.64961	0.820396	0.534268	0.657629	0.820441	1.47863	0.908887	1.48074	1.39359	0.606245	0.321836	0.616428	0.539735	0.679799	1.06022	0.590327	0.685322	1.27073	0.574749	0.769088	1.22479	0.620945	0.622417	0.508481
M004	Phosphoglycerolipid	LPC	LPC(17:0)	LPC(17:0)	5.324	1.05822	1.03277	0.228952	0.483156	0.413425	0.939945	1.17868	1.13604	0.373458	1.01783	0.308898	1.17958	0.534503	1.03857	1.14299	0.305425	1.40806	1.61886	1.96543	0.867242	1.86003	0.854561	0.438731	0.159326	0.532774	0.808434	0.615159	3.0307	1.00752	0.672209	0.175979	0.445376	0.501181	0.947458	0.8281	0.826928	0.819386	0.895327	1.09177	0.433152	1.33233	0.978178	1.49517	0.55251
M005	Phosphoglycerolipid	LPC	LPC(18:0)	LPC(18:0)	5.663	0.939102	0.941473	0.134512	0.480311	0.437086	0.742253	1.08414	0.966858	0.382211	0.995812	0.410273	1.29399	0.312273	1.13748	1.12925	0.501539	1.11389	1.33625	2.27006	0.798075	1.21137	1.0937	0.451659	0.319576	0.718025	1.12391	0.778117	2.72731	1.09115	0.634591	0.121934	0.461263	0.650752	0.956207	0.837397	1.05687	0.732098	0.716686	0.962557	0.676289	1.20594	0.817733	1.87014	0.543291
M006	Phosphoglycerolipid	LPC	LPC(18:0)	LPC(18:0)	5.966	1.02521	0.858335	0.187234	0.5747	0.545688	0.716704	0.980307	1.06843	0.509267	1.04424	0.468917	1.15163	0.364592	1.1667	1.05071	0.572122	1.15379	1.19395	1.84868	0.776127	1.1644	1.01367	0.523218	0.460232	0.759243	1.19433	0.839044	2.10408	1.11932	0.701007	0.193506	0.578191	0.728997	1.04803	0.857714	1.0841	0.75196	0.842945	0.961615	0.720905	1.17406	0.861519	1.7197	0.573063
M007	Phosphoglycerolipid	LPC	LPC(18:1)	LPC(18:1)	4.914	0.863149	0.870373	0.271573	0.753693	0.669846	0.880353	1.19971	1.09593	0.425507	1.00224	0.446217	1.05462	0.486727	1.05579	1.18827	0.622855	1.19363	1.64108	1.46273	1.16322	1.40496	0.879404	0.433067	0.530703	0.816137	1.20731	0.974116	1.9544	1.12987	0.565936	0.328873	0.660485	0.706932	0.805687	0.751187	0.90084	0.730849	1.14677	0.851075	0.861883	0.988991	0.768814	1.30267	0.610764
M008	Phosphoglycerolipid	LPC	LPC(18:2)	LPC(18:2)	4.163	0.592165	0.702817	0.24427	0.459779	0.783303	0.725883	1.06254	1.06066	0.346998	0.874951	0.424776	0.814998	0.360586	0.770432	1.00307	0.454251	0.945257	1.1747	1.13961	1.06682	1.18165	0.882378	0.300848	0.335299	0.601244	1.1578	0.790655	1.86243	1.33379	0.726729	0.361507	0.714136	0.683681	1.27813	0.756116	0.902257	0.722084	1.38552	0.84549	0.751005	1.42827	0.866691	1.73657	0.592945
M009	Phosphoglycerolipid	LPC	LPC(20:3)	LPC(20:3)	4.479	0.854579	1.05108	0.0840334	0.220541	0.487664	0.528391	1.00665	0.91738	0.236822	0.783223	0.310024	0.926986	0.338724	0.96249	1.48196	0.396524	0.910964	0.797978	2.85326	0.857577	1.71664	0.8351	0.702506	0.234103	0.507037	1.83148	0.777524	1.02858	1.16818	0.672496	0.122125	0.706565	0.658619	1.07569	0.544178	0.509642	0.347834	0.61738	0.376937	0.708539	0.749475	0.388065	1.80483	0.530994
M010	Phosphoglycerolipid	LPC	LPC(20:4)	LPC(20:4)	4.043	0.801128	1.02226	0.243431	0.340651	0.37018	0.864072	1.25731	0.694526	0.439348	1.39616	0.539716	0.914705	0.486145	0.874919	1.10276	0.704642	0.842388	1.63871	2.52838	0.951405	1.33349	0.998485	0.720276	0.479292	0.958784	1.31368	1.07484	1.42511	0.957939	0.677894	0.232787	0.71312	0.862282	0.870969	0.671535	0.6746	0.556677	0.639793	0.57568	1.10126	0.571807	0.479151	1.80133	0.693688
M011	Phosphoglycerolipid	LPC	LPC(20:5)	LPC(20:5)	3.558	0.387218	1.21969	0.216888	0.196939	0.242153	0.64557	0.162251	3.61222	0.331313	0.387111	0.871787	0.916247	0.673543	0.757541	2.04858	0.12804	0.936403	1.22928	1.72648	1.32668	3.83244	0.691572	0.0953886	0.0996097	0.666655	0.424335	0.52583	3.44227	0.34621	0.668232	0.100193	0.072722	0.166679	0.489789	0.975102	0.351248	0.579963	0.235471	0.359129	0.471172	3.64027	1.64649	0.718509	1.42889
M012	Phosphoglycerolipid	LPC	LPC(22:6)	LPC(22:6)	3.905	0.825612	1.20486	0.25242	0.362171	0.352782	0.940851	0.845344	1.18562	0.605294	0.909509	0.660755	1.27691	0.920432	0.796404	0.968854	0.335189	0.987474	2.12553	1.97578	0.735758	2.41324	0.816915	0.660047	0.301265	0.522553	0.835581	0.502153	2.38981	0.888032	0.690512	0.329624	0.257207	0.593587	1.17999	0.834588	0.889728	0.911692	0.532597	0.511205	0.62814	0.910435	0.608707	1.43826	0.838064
M013	Phosphoglycerolipid	LPCe	LPC(16:0e)	LPC(16:0e)	5.339	0.909591	0.972389	0.33164	0.749754	0.730756	0.894159	1.53602	1.25992	0.314795	1.11582	0.293846	1.04484	0.381627	1.84503	0.651113	0.335274	0.624907	1.00362	0.946097	1.18628	1.49625	1.3459	0.518469	0.329078	0.406732	1.3305	1.68583	2.25782	0.784711	0.693262	0.204536	0.926307	0.673596	0.873464	0.763424	1.30856	0.720462	0.935282	0.759154	0.500083	1.37257	0.810671	1.81271	0.543612
M014	Phosphoglycerolipid	LPCe	LPC(16:1e)	LPC(16:1e)	5.094	0.678152	1.15298	0.210183	0.375199	0.603088	0.750633	1.78621	1.20039	0.29769	1.19041	0.244485	1.13642	0.315415	1.58821	0.776844	0.388199	0.72146	1.34462	1.54087	2.03368	1.59855	1.26413	0.248602	0.226387	0.342954	0.995176	1.01313	2.20961	1.2018	0.584808	0.179088	0.724286	0.380664	0.726698	0.944444	1.48836	0.665835	1.31573	0.997912	0.546116	1.32452	0.81606	1.85477	0.672756
M015	Phosphoglycerolipid	LPE	LPE(18:0)	LPE(18:0)	6.02	1.01808	0.940461	0.468155	0.566104	0.695777	0.934106	1.66647	0.967558	0.50048	0.689607	0.474081	0.740175	0.526193	0.950007	1.5187	0.806214	0.723957	1.49698	1.75373	1.17705	1.69474	0.709551	0.562338	0.835049	0.703293	1.07692	0.763921	2.83771	1.26734	0.711578	0.675274	0.540654	0.644803	1.09966	0.923489	1.10482	0.760648	0.915525	1.06592	0.823564	1.2135	1.04574	1.20653	0.686418
M016	Phosphoglycerolipid	LPE	LPE(18:1)	LPE(18:1)	4.946	1.28132	0.961629	0.27609	0.688493	0.934019	0.730492	1.32056	1.07152	0.393446	0.689177	0.314904	0.843542	0.414185	0.854891	2.3858	0.643141	0.833629	0.994268	1.32365	1.01575	1.17755	0.696312	0.209625	0.590702	0.893922	1.47174	1.1256	1.89472	1.8848	0.645296	0.398591	0.743801	0.533034	1.92123	1.17128	0.500346	0.479481	1.12133	0.883653	0.901976	1.36053	0.894781	1.87033	0.708437
M017	Phosphoglycerolipid	LPE	LPE(18:2)	LPE(18:2)	4.175	0.819135	0.877784	0.141408	0.425672	0.867057	0.831765	1.39551	1.17241	0.293275	0.472794	0.298181	0.687326	0.331212	0.775038	1.35334	0.459907	0.81689	1.0415	1.384	1.40812	1.13832	0.69437	0.12049	0.273008	0.565901	1.59669	0.574101	1.99453	1.90749	0.861205	0.392161	0.854091	0.76612	2.04996	0.998571	0.739423	0.588392	1.4719	1.05867	0.860191	1.90608	0.830885	2.19515	0.527163
M018	Phosphoglycerolipid	LPE	LPE(20:4)	LPE(20:4)	4.055	0.883566	1.52268	0.224247	0.294305	0.41298	1.06109	1.91786	0.820475	0.32892	0.813832	0.415111	0.811901	0.572288	0.802768	1.12986	0.6889	0.787812	1.82924	1.61807	1.29607	1.36095	0.909024	0.347399	0.439302	0.892046	1.33899	1.0179	1.80214	1.53415	0.786484	0.351646	0.823524	1.14094	1.08689	0.667675	0.80857	0.517195	0.834825	0.750964	1.4498	0.774822	0.624351	1.77564	0.599166
M019	Phosphoglycerolipid	LPE	LPE(22:6)	LPE(22:6)	3.916	0.850953	1.59185	0.365338	0.370536	0.4264	1.17695	1.18875	1.4653	0.425305	0.738459	0.644911	1.12639	1.11026	1.06163	0.961613	0.436643	0.89374	2.29998	1.65076	0.902026	1.9156	0.961728	0.720648	0.604183	1.01972	1.01198	0.720629	2.84881	1.01436	0.670155	0.584582	0.468317	1.07117	0.881389	0.737725	1.01276	0.5233	0.629779	0.525717	0.751909	1.34506	1.04171	1.13081	0.838867
M020	Phosphoglycerolipid	LPEe	LPE(18:1e)	LPE(18:1e)	6.513	0.587584	0.81342	0.396009	0.349505	0.755694	1.01023	1.00431	1.05374	0.392513	0.854326	0.44108	1.52944	0.45788	1.02475	0.406421	0.309335	0.787027	1.80059	0.974644	0.569841	1.57727	1.23498	0.46052	0.455292	0.696982	0.762254	1.26202	2.21042	0.798065	0.640508	0.371528	0.367309	0.484926	0.757821	0.442653	1.41273	0.410979	1.26046	1.04269	0.493013	1.07341	1.35122	1.16169	0.841133
M021	Phosphoglycerolipid	LPI	LPI(18:0)	LPI(18:0)	5.107	0.785182	0.924251	1.35865	1.41691	0.593138	1.15212	0.755738	1.39936	1.03192	0.808828	2.20943	1.04668	0.825872	1.0999	0.843764	0.958738	0.580951	0.936565	1.41066	1.68628	1.0247	0.98687	1.66506	2.50073	1.51868	0.81561	0.824849	2.29517	1.35444	0.492919	2.30149	0.575643	0.695178	0.541261	0.666827	1.12385	0.850216	0.721443	1.24324	0.695625	1.00699	0.908226	1.00267	1.98694
M022	Phosphoglycerolipid	LPI	LPI(20:4)	LPI(20:4)	3.506	0.85055	0.814255	0.83361	1.41311	0.7534	1.37583	0.453805	1.24981	0.964682	0.98689	3.09642	1.10462	1.40397	0.782331	0.839025	1.32127	0.548272	1.16772	1.47321	1.22396	1.0117	0.751547	1.57417	0.72876	5.28165	1.14255	0.883959	1.12512	1.47038	0.422216	0.855425	0.387751	0.767157	0.706064	0.561185	0.906014	0.666601	0.849826	0.505491	0.43609	0.518112	0.415652	1.01991	1.40844
M023	Phosphoglycerolipid	PC	PC(30:0)	PC(14:0/16:0)	11.671	3.7885	0.960838	1.05478	2.13743	1.96123	1.15676	0.705524	1.05438	1.09153	0.405933	0.713888	0.947593	1.04183	0.810215	2.10934	0.469576	1.16669	0.5242	1.7423	1.06299	1.18515	0.796677	0.85406	3.62505	0.806588	1.45103	0.915734	0.74106	1.44408	1.17308	4.11414	0.640001	0.530532	0.853237	1.51785	0.543491	0.354584	1.65679	0.871976	0.379677	1.17199	1.88584	0.343743	0.548198
M024	Phosphoglycerolipid	PC	PC(31:0)	PC(15:0/16:0)	12.423	3.73986	0.897843	2.23118	3.36658	3.02543	1.79701	1.10567	1.11411	1.90654	0.50029	1.31503	0.634818	1.6685	0.700289	0.997684	0.389704	0.945572	1.05936	1.08582	1.00432	0.782123	0.737365	1.17469	4.53044	1.2044	0.712197	0.911176	1.14273	1.28574	1.56174	5.27898	0.756297	0.731089	0.982219	1.25335	1.12343	0.555439	1.93428	1.63196	0.525469	1.06066	1.60447	0.360922	0.528351
M025	Phosphoglycerolipid	PC	PC(32:0)	PC(16:0/16:0)	13.201	2.12617	0.966898	1.91443	2.07003	1.78984	1.04803	0.892598	1.18066	1.52554	0.975779	1.19905	0.818508	0.933462	0.836134	1.26889	0.841059	0.905034	0.880729	1.07366	0.914919	0.817964	0.779912	1.29578	4.27312	1.49598	1.04302	1.19533	1.06596	1.17823	0.906372	3.17723	0.951748	0.83783	0.978246	1.25703	1.10915	0.790291	1.24397	0.973653	0.819334	1.05731	1.12964	0.829264	0.747684
M026	Phosphoglycerolipid	PC	PC(32:1)	PC(16:0/16:1)	11.824	2.70308	0.941873	1.43572	2.88901	2.16955	1.0402	1.12904	1.05871	0.965309	0.581236	0.904484	1.01729	1.18142	1.22832	1.43298	0.88332	1.20144	1.06401	1.43161	1.16482	1.33572	0.607048	1.03286	4.19049	1.22425	1.15176	0.799462	0.703357	1.31392	0.821058	3.63409	0.781188	0.592014	0.650258	1.34901	0.681914	0.605993	1.94413	0.650152	0.736974	0.868972	1.06629	0.36074	0.619709
M027	Phosphoglycerolipid	PC	PC(32:2)	PC(14:0/18:2), PC(16:1/16:1)	10.673	2.0263	0.842222	0.862675	1.27194	1.3369	1.22237	1.17859	1.18124	0.647531	0.546972	0.615557	0.94836	0.725561	1.0042	1.07569	0.654394	1.7769	0.715293	1.63057	1.49814	1.28595	0.919578	0.955523	2.06944	0.751645	1.16446	0.744763	1.42164	1.45384	0.711738	2.13071	0.432058	0.619797	0.853983	0.648473	0.753254	0.384927	2.16432	1.17305	0.431335	1.24064	2.21776	0.382278	0.491019
M028	Phosphoglycerolipid	PC	PC(33:1)	PC(15:0/18:1), PC(16:0/17:1)	12.611	2.31943	0.854168	1.45359	2.61701	1.57156	1.52204	1.09235	1.0663	1.32259	0.748293	1.39999	0.868582	1.68037	1.2031	1.45247	0.745452	1.2306	1.48865	1.28872	1.15397	1.14221	0.586292	1.12023	3.05515	1.39628	0.703344	0.650736	1.42413	1.20408	0.841621	3.40992	0.625748	0.725521	0.668493	1.07871	0.954004	0.844844	1.73847	1.22682	0.744506	0.914415	1.4264	0.438936	0.683714
M029	Phosphoglycerolipid	PC	PC(33:2)	PC(15:0/18:2)	11.361	1.15189	0.720353	1.04043	1.33356	1.87659	1.38202	1.20479	1.32676	0.881334	0.695415	0.905159	0.838509	0.930589	0.806353	0.718946	0.690974	1.62991	0.977061	1.26464	1.34056	0.920391	0.966604	0.79705	1.51422	0.867008	0.789233	0.820858	1.76827	1.42637	1.12646	2.23975	0.67592	0.812949	0.899704	0.61981	1.04137	0.544848	2.64884	1.634	0.669384	1.23855	1.85718	0.724555	0.640954
M030	Phosphoglycerolipid	PC	PC(34:0)	PC(16:0/18:0)	14.648	1.60515	0.844076	0.975405	1.01839	1.04773	1.06017	0.860476	1.06182	0.814756	1.03237	0.910168	0.784343	0.75015	0.824722	1.2757	0.928613	0.777284	0.979726	1.35812	0.723688	0.868587	0.835643	0.807796	2.73844	1.06003	1.26764	1.13514	1.93867	1.20855	0.804605	1.48221	0.71794	0.918674	1.00999	1.1001	1.43606	0.68183	1.07004	1.23795	0.769334	1.18859	1.16524	1.24429	0.681846
M031	Phosphoglycerolipid	PC	PC(34:1)	PC(16:0/18:1)	13.335	1.47245	0.832534	1.14418	1.35812	1.19534	1.0118	1.15497	0.903599	1.16738	0.850499	1.23545	0.945651	1.08856	1.06056	1.41535	0.955967	1.22978	1.24603	1.3412	1.14381	1.17652	0.799883	1.07934	1.82089	1.17676	0.997461	0.780602	1.12157	1.11215	0.761821	1.65974	0.883796	0.932027	0.817453	0.914086	0.993229	0.91439	1.3475	1.01128	1.02446	0.826512	1.02822	0.812284	0.819594
M032	Phosphoglycerolipid	PC	PC(34:2)	PC(16:0/18:2)	12.121	1.09886	0.78374	1.05735	1.02804	1.25423	1.03184	1.07219	0.910399	1.05297	0.903922	1.07251	0.853317	0.81908	0.944538	0.991383	0.888612	1.1948	1.06018	1.19552	1.04418	0.983676	0.919839	1.03806	1.46236	1.16117	0.996842	0.784284	1.20386	1.18755	0.820688	1.40534	0.830649	0.959493	0.979701	0.846747	1.14857	0.849504	1.56435	1.15742	0.970132	0.98777	1.14612	1.14502	0.751417
M033	Phosphoglycerolipid	PC	PC(34:3)	PC(16:1/18:2)	10.837	1.62108	1.10526	1.17026	1.79618	1.74597	0.891081	1.50961	1.06131	0.770798	0.932029	0.68703	0.991243	0.670085	1.18077	0.88963	1.1524	1.95754	1.21859	1.09494	1.24748	0.6341	0.671999	1.50661	1.80827	1.33524	1.0988	0.752046	1.21879	1.9988	0.723739	1.87039	0.562066	0.669372	1.03018	0.516357	0.888419	0.715574	1.97392	0.770439	0.731924	0.962041	1.12582	0.399698	0.509525
M034	Phosphoglycerolipid	PC	PC(34:4)	PC(14:0/20:4)	10.39	2.5383	0.951298	0.493428	0.513155	0.608676	1.18683	1.02673	0.809948	0.555551	0.690958	0.431747	0.747685	0.657151	0.939324	2.17203	0.619836	1.4728	0.466554	3.56106	1.0756	1.53569	0.828763	0.843742	0.895723	0.533139	1.75032	0.926941	1.6899	0.992515	0.354395	0.665536	0.310866	0.574048	0.988294	0.965913	0.466525	0.249179	1.18318	0.795502	0.401617	0.682757	2.35399	0.43103	0.71178
M035	Phosphoglycerolipid	PC	PC(35:1)	PC(17:0/18:1)	14.119	1.62879	0.854934	0.991594	1.51903	1.05822	1.33398	0.953802	0.846055	1.16092	0.997815	1.39512	1.01152	1.5436	1.11826	1.86753	0.803767	1.26605	1.72481	1.32143	1.04495	1.38881	0.718261	1.11166	1.58723	1.2628	0.634149	0.597664	1.57733	1.1012	0.770041	1.75838	0.731	0.769391	0.765313	0.899904	1.07851	0.930636	1.35945	1.36381	0.737783	0.836701	1.2348	0.879789	0.881836
M036	Phosphoglycerolipid	PC	PC(35:2)	PC(17:0/18:2), PC(17:1/18:1)	12.692	1.11587	0.664808	0.801029	1.06657	1.25871	1.81212	1.22917	0.875311	0.969106	0.710097	0.911839	0.971104	0.916739	1.21743	0.502908	0.786769	1.18446	2.33155	0.857366	0.877112	0.923014	0.825166	1.06882	1.72267	1.03817	0.479682	0.397066	2.42675	1.47005	1.09184	1.80761	0.480672	0.850185	0.840982	0.497864	1.49418	0.888484	2.23391	2.18594	0.719434	0.967262	1.37979	0.854641	0.551352
M037	Phosphoglycerolipid	PC	PC(35:2)	PC(17:0/18:2)	12.927	1.08039	0.823587	0.976656	1.23623	1.47397	1.16669	0.93155	1.03395	0.806809	0.834979	1.14459	0.736296	0.857065	0.913264	0.992637	0.819843	1.41694	1.21939	1.07477	1.03884	1.18337	0.93908	0.834836	1.26783	1.3383	0.773499	0.466951	1.8279	1.35855	0.964258	1.19639	0.78622	0.796463	0.9847	0.690044	1.10655	0.701965	1.74624	1.55743	0.823944	1.15746	1.50853	1.14164	0.804895
M038	Phosphoglycerolipid	PC	PC(35:4)	PC(15:0/20:4)	11.091	2.62191	1.22173	1.13361	0.641171	0.784687	2.04154	1.43104	0.986919	1.25487	1.00441	1.02535	0.685307	1.04224	0.883233	1.11848	0.775124	1.26117	1.41964	2.26212	1.00456	1.28611	1.03259	1.77852	1.32994	1.16417	1.09227	1.01011	1.40073	0.838835	0.932937	1.12527	0.577098	0.737417	0.993116	0.718248	0.985163	0.748866	1.05094	1.32485	0.777488	0.702857	1.33586	0.697831	0.837887
M039	Phosphoglycerolipid	PC	PC(36:1)	PC(18:0/18:1)	14.746	1.69985	0.84156	0.838295	1.35346	1.13231	0.905958	0.769476	0.798789	1.11782	1.01832	1.03343	1.05851	0.918069	1.04566	1.68046	0.964551	1.23544	1.10706	1.6811	0.856869	0.884246	0.827305	0.987295	1.89663	1.55128	1.30162	0.851292	1.22015	1.26789	0.742116	1.5057	0.826016	0.88168	0.871044	1.11401	0.968578	0.695443	1.10576	1.08078	0.859495	0.785626	1.02408	1.10164	0.762864
M040	Phosphoglycerolipid	PC	PC(36:2)	PC(18:0/18:2)	13.708	1.11648	0.79086	0.897012	0.9141	1.16782	0.941071	0.905998	0.915122	1.0211	1.08775	0.983953	0.965052	0.572165	1.00867	0.977808	0.921814	1.12321	0.869926	1.30232	0.903183	0.80078	0.938173	0.873065	1.36288	1.21808	1.05615	0.785621	1.26606	1.27362	0.885452	1.1399	0.795888	1.02875	1.01475	0.837957	1.21652	0.791268	1.3541	1.2059	0.908149	0.987831	1.14461	1.39418	0.795524
M041	Phosphoglycerolipid	PC	PC(36:3)	PC(18:1/18:2)	12.277	1.01928	0.781297	0.876902	1.27278	1.76057	0.680438	0.953299	0.983514	0.76613	0.881936	0.722736	0.839325	0.491577	0.804214	0.907358	0.907593	1.71852	1.1302	1.03245	0.910483	0.718695	0.950666	0.814553	1.47778	1.28273	1.03689	0.923037	1.55116	1.55313	0.68573	1.08626	0.870186	0.801641	1.08987	0.90015	1.225	0.62102	1.81684	1.29184	0.826528	0.968677	1.19199	1.35617	0.601888
M042	Phosphoglycerolipid	PC	PC(36:3)	PC(16:0/20:3)	12.516	1.55326	0.942733	0.975639	0.497117	1.0233	0.960026	1.13933	0.769946	1.06181	0.987762	0.891308	0.868605	0.62129	0.994307	1.34659	0.902055	1.19914	0.711215	1.69957	0.948053	1.07895	0.970422	1.39141	0.928382	0.81451	1.36266	0.786223	0.70892	0.982865	0.924627	0.921776	0.978684	1.04458	0.994934	0.752826	0.816261	0.594453	1.00975	0.874168	1.03056	0.715653	0.909648	0.915433	0.740228
M043	Phosphoglycerolipid	PC	PC(36:4)	PC(18:2/18:2)	11.111	0.96667	0.595071	0.318485	0.736251	1.72996	0.612278	0.644889	0.731546	0.338043	0.896458	0.363736	0.672069	0.259585	0.597674	1.13546	0.611434	1.69834	0.649552	1.09481	0.703107	0.680421	1.08519	0.440152	0.634469	0.46188	1.22275	0.850032	1.57626	1.54414	0.679764	0.562662	0.760972	0.754615	1.31648	0.843412	1.48338	0.327613	2.22711	1.26107	0.335208	1.20441	1.55573	1.50989	0.342096
M044	Phosphoglycerolipid	PC	PC(36:4)	PC(16:0/20:4)	11.818	1.3999	1.01444	1.02483	0.707098	0.818739	1.0381	1.09501	0.722695	1.18591	1.23637	1.17667	0.779029	0.784802	0.920427	1.1968	1.1279	1.09867	1.14046	1.66827	0.824128	0.948221	0.975341	1.36891	1.40431	1.46545	1.13509	0.959453	1.02184	1.00226	0.800653	1.00948	0.853707	0.978769	0.99524	0.779216	1.06287	0.822824	0.948666	0.986049	1.13077	0.620926	0.900448	1.14619	0.909464
M045	Phosphoglycerolipid	PC	PC(36:5)		10.557	2.76989	1.3968	0.788605	0.745661	0.926681	1.15869	1.37593	0.867583	0.626375	1.21927	0.569727	0.882461	0.569464	1.02765	1.2598	1.05121	1.87387	1.29035	2.3516	0.906006	1.15508	0.765589	1.37355	1.69947	1.09707	1.41208	0.913729	1.44316	1.464	0.60561	0.670085	0.563488	0.549399	1.02876	0.731904	0.743959	0.63162	1.27607	0.976935	0.719318	0.61333	1.22495	0.67007	0.614826
M046	Phosphoglycerolipid	PC	PC(36:5)	PC(16:0/20:5)	10.879	1.0618	1.25343	1.37689	0.640302	0.711958	0.964176	0.349758	2.26353	1.16245	0.5562	1.60215	0.84256	1.1273	0.946141	2.01813	0.438696	1.15278	1.0527	1.25358	1.09177	2.07134	0.944817	0.637765	0.955168	1.53313	0.734945	0.811888	1.93145	0.584237	0.802403	0.851078	0.347344	0.372911	0.748865	1.11993	0.923593	0.781257	0.493799	0.887015	0.707812	2.3346	2.39043	0.488001	1.51081
M047	Phosphoglycerolipid	PC	PC(36:6)	PC(14:0/22:6)	10.021	2.26452	0.99236	0.571388	0.791945	0.59906	1.46964	0.798781	1.6644	0.870828	0.566105	0.554328	1.32863	0.870729	1.15279	1.33465	0.406369	1.85068	0.694983	2.28914	0.999889	2.16315	0.834623	0.9584	0.705572	0.647907	0.765563	0.592494	2.36087	1.01775	0.563293	0.633731	0.187987	0.441425	1.09194	0.900678	0.626232	0.576268	1.03099	0.918108	0.357685	1.37984	2.78732	0.28496	0.808484
M048	Phosphoglycerolipid	PC	PC(37:2)	PC(18:2/19:0)	14.444	1.28135	0.816817	0.574048	1.22195	1.6563	1.1047	0.617893	1.21376	0.838715	0.85443	0.727952	0.872328	0.313585	0.778018	0.810501	0.63318	1.34834	0.793172	1.08154	0.769536	0.800808	0.957736	0.647069	1.18055	0.84931	0.999113	0.684448	1.84	1.77579	0.844575	1.42565	0.723195	0.681803	1.37195	0.870395	1.4297	0.651456	1.56749	1.52389	0.570674	1.3913	1.80224	1.26018	0.594024
M049	Phosphoglycerolipid	PC	PC(37:3)	PC(37:3)	13.044	1.25441	1.08179	1.06351	1.2109	1.57356	1.06983	1.03579	0.933102	0.996212	0.683608	0.772248	0.974593	0.465997	1.13486	0.481083	0.890334	1.46181	1.1042	1.23125	0.939715	0.927447	0.75703	1.40284	1.34587	1.02181	1.02972	0.745728	1.51744	1.60394	0.745825	1.11904	0.687649	0.676646	0.956335	0.523806	0.944175	0.672663	1.4072	1.35574	0.753613	0.764253	1.49214	0.855318	0.583241
M050	Phosphoglycerolipid	PC	PC(37:4)	PC(17:0/20:4)	12.629	1.54571	1.21758	0.903348	0.640979	0.643454	1.46323	0.936534	0.795571	1.33569	1.50538	1.40349	0.758181	0.92282	0.807823	1.11297	0.956229	1.11624	1.6102	1.74437	0.65755	0.948059	1.04934	1.51867	1.24923	2.02867	0.816403	0.910588	1.61457	1.01086	0.7938	1.04067	0.779984	0.838038	0.916481	0.72498	1.2248	0.838898	0.758453	1.27478	1.00567	0.735744	0.998109	1.34363	1.05599
M051	Phosphoglycerolipid	PC	PC(37:5)	PC(17:0/20:5)	11.638	0.895625	1.58138	1.11894	0.370509	0.514811	1.09337	0.21089	3.4123	1.13314	0.253949	1.47369	0.857516	1.27066	0.715585	2.26481	0.203972	1.35669	1.0377	1.27125	0.821038	3.29061	0.646903	0.267222	0.320587	1.43684	0.500953	0.624527	2.88081	0.353722	0.727158	0.485619	0.137563	0.156053	0.68075	1.10135	0.724978	0.554396	0.244642	1.07801	0.285351	4.36181	3.49878	0.368077	1.95497
M052	Phosphoglycerolipid	PC	PC(37:6)	PC(15:0/22:6)	10.713	2.04694	0.957869	0.856705	0.800997	0.636167	2.25115	0.989673	1.34446	1.54852	0.893738	0.78402	0.92349	1.41992	0.961216	0.636656	0.424981	1.60131	1.76876	1.54638	0.82306	1.60928	0.936443	1.29173	0.626246	0.52577	0.622456	0.572943	2.56553	1.18641	0.802073	0.927127	0.339433	0.565674	1.24245	0.788596	1.56578	1.50979	1.20166	1.85694	0.503037	1.22496	1.846	0.550858	0.848863
M053	Phosphoglycerolipid	PC	PC(38:1)	PC(18:0/20:1)	15.709	1.31787	1.42744	0.530057	0.931945	0.978362	0.742947	0.455459	0.921422	1.96754	0.740905	0.962913	1.31145	1.16267	0.687285	1.44718	0.589468	0.96036	1.30803	1.07274	2.41301	0.953618	0.881525	0.6833	1.45209	1.05136	0.980506	1.23933	2.04887	1.28365	0.49515	0.856603	0.656062	0.639847	1.00843	1.12189	0.81125	0.709298	0.819808	1.01963	1.12792	0.846049	2.23879	0.947087	1.03046
M054	Phosphoglycerolipid	PC	PC(38:2)	PC(18:2/20:0), PC(18:0/20:2)	14.91	1.43114	0.927682	0.728186	1.5489	1.36157	0.710539	0.806398	0.834922	0.944023	0.893489	0.869772	1.10849	0.598124	1.10218	1.11821	0.745196	1.2082	0.888245	1.61662	0.914033	0.851573	0.699854	0.789805	1.45195	1.00122	1.46017	0.839563	1.37955	1.4047	0.693721	1.11174	0.834533	0.762282	1.19849	1.04691	1.14646	0.852623	1.35386	1.03515	0.860673	0.952878	1.24259	1.06864	1.02834
M055	Phosphoglycerolipid	PC	PC(38:3)	PC(18:0/20:3)	14.058	1.72936	1.05651	0.682885	0.653901	0.811288	0.67797	0.821026	0.86019	1.04606	1.09924	0.879024	0.9714	0.448224	1.08669	1.45873	0.76457	1.10421	0.571915	2.20974	0.605875	0.873602	1.02116	1.4503	0.978222	1.09403	1.74269	0.771581	0.755011	1.20358	0.803382	0.659017	0.983607	0.902924	1.05876	0.797609	0.896412	0.519235	0.605785	0.75643	0.816518	0.789175	0.684066	1.37991	0.82052
M056	Phosphoglycerolipid	PC	PC(38:4)	PC(18:1/20:3)	12.657	1.60386	1.10868	0.847791	1.1645	1.4903	0.718692	1.09144	1.16529	0.792958	1.01001	0.597642	0.791424	0.389037	1.11288	1.18692	0.941317	1.78711	0.637863	1.54252	0.837576	0.809324	0.914462	1.05154	1.2733	1.08464	1.51482	0.932312	0.874764	1.3851	0.590999	0.780697	1.20659	0.85242	0.962409	0.65619	0.856476	0.598404	1.09567	0.834342	0.943728	0.75312	0.823319	0.988442	0.646508
M057	Phosphoglycerolipid	PC	PC(38:4)	PC(18:0/20:4)	13.401	1.25599	1.08472	0.782041	0.549305	0.714119	0.986321	0.955531	0.713343	1.29034	1.64659	1.09388	0.88635	0.502737	0.868834	0.948794	1.14173	1.02081	1.0969	1.98641	0.607608	0.686592	1.18438	1.36221	1.41247	1.92469	1.28015	1.12464	1.14432	1.08996	0.776042	0.765508	0.916323	0.815021	1.04171	0.692886	1.13045	0.745628	0.655876	0.99455	1.19643	0.614506	0.818885	1.71409	0.941854
M058	Phosphoglycerolipid	PC	PC(38:5)	PC(18:1/20:4), PC(16:0/22:5)	11.938	1.37751	1.02579	0.820161	0.855385	0.793757	0.984939	1.10156	1.37004	0.950596	1.14107	0.783774	0.981906	1.03048	0.929068	1.41268	0.94374	1.29453	1.08605	1.55222	0.843354	1.19205	0.987861	0.896861	1.037	1.1355	1.145	0.901244	1.29715	1.24127	0.722272	0.706478	0.873896	0.969436	1.05401	0.993617	1.13648	1.0076	0.998103	0.997575	0.885775	1.32572	0.893469	1.13152	0.824363
M059	Phosphoglycerolipid	PC	PC(38:5)	PC(18:0/20:5)	12.395	0.987594	1.21719	0.900537	0.566563	0.565646	0.886927	0.476023	2.31967	1.27427	0.659326	1.30461	0.988532	0.78824	0.862398	1.78134	0.492955	1.1076	1.0074	1.54401	0.793631	1.7767	0.990423	0.556565	0.801216	1.53241	0.95183	0.849987	1.99013	0.679782	0.850204	0.6353	0.432999	0.467075	0.739629	1.20304	0.868895	0.77295	0.398019	0.868232	0.739238	2.50458	1.86006	0.764945	1.56693
M060	Phosphoglycerolipid	PC	PC(38:6)	PC(18:2/20:4)	10.813	1.40273	0.628946	0.296214	0.459026	0.974549	0.591562	0.936307	0.654588	0.443893	1.50259	0.459891	0.665156	0.390663	0.664547	1.0241	0.795241	1.21207	0.755526	1.72189	0.629251	0.661288	1.27017	0.403849	0.544383	0.591361	1.71023	0.687273	1.01631	1.57178	0.693242	0.348567	0.835693	0.897662	1.06147	0.586481	1.43519	0.429564	1.56137	1.13503	0.530505	0.586788	0.895605	1.66505	0.423771
M061	Phosphoglycerolipid	PC	PC(38:6)	PC(18:1/20:5)	11.017	0.969077	1.31943	1.34472	0.779417	0.976172	1.02172	0.393995	3.05265	0.874983	0.631708	1.18811	0.893626	0.735128	1.04245	1.62364	0.484696	1.31752	1.24889	1.16131	1.01789	1.96447	0.903773	0.364612	0.755398	1.78484	0.616632	0.544626	3.78632	0.672051	0.567807	0.538031	0.361347	0.309864	0.72092	0.976088	1.04669	0.720129	0.645373	0.814203	0.71195	2.38669	2.75319	0.541495	1.48733
M062	Phosphoglycerolipid	PC	PC(38:6)	PC(16:0/22:6)	11.413	1.37313	0.987044	0.989698	0.95108	0.748305	1.06533	0.92521	1.0604	1.46358	1.03933	1.08755	1.06597	1.09527	0.992565	0.95411	0.798892	1.21841	1.27898	1.26135	0.830616	1.23058	0.93466	1.20476	1.12002	0.937921	0.961699	0.668144	1.29015	1.08063	0.740957	1.05711	0.647755	0.885699	1.08072	0.95259	1.15734	1.2684	0.878334	1.01549	0.839553	0.981283	1.01827	0.973492	0.990216
M063	Phosphoglycerolipid	PC	PC(38:7)	PC(18:2/20:5)	9.94	0.814497	0.766977	0.326379	0.347116	0.793431	0.482058	0.109167	3.62053	0.288176	0.334981	0.786467	0.733445	0.327596	0.651502	2.2888	0.209302	1.60365	0.558309	1.22611	0.878169	1.83174	1.02713	0.118423	0.231097	0.62876	0.509472	0.64542	5.12146	0.543924	0.587093	0.184856	0.16033	0.176163	0.717239	0.909739	0.877956	0.234755	0.777111	0.767846	0.224256	3.2195	5.2537	0.486929	0.972815
M064	Phosphoglycerolipid	PC	PC(38:7)	PC(16:1/22:6)	10.203	2.37154	1.23738	0.728591	1.12945	0.767467	1.48722	1.07429	1.61658	0.885064	1.05643	0.626293	1.12369	0.624062	1.29945	0.696881	0.734507	2.40324	1.74531	1.32776	0.881579	1.46499	0.895277	1.17861	1.25688	0.686685	0.793516	0.433838	2.62651	1.52679	0.528934	0.529765	0.366281	0.447746	1.08668	0.630735	1.05456	1.26709	1.2039	0.679025	0.491882	1.13016	1.46352	0.5156	0.736334
M065	Phosphoglycerolipid	PC	PC(39:5)	PC(-/22:5)	12.685	1.72947	1.32099	0.669817	0.901211	0.657138	1.05642	0.795446	2.24946	1.05443	1.0569	0.700939	0.917398	1.31942	0.854496	1.52027	0.631193	1.141	1.34936	1.53745	0.735332	1.38887	0.881829	1.0122	0.997218	1.2577	0.777966	0.717779	2.36961	1.11284	0.833536	0.807106	0.561252	0.724297	1.05464	1.19906	1.55239	1.1413	0.797665	1.07275	0.559794	1.83113	0.928867	1.2284	0.923151
M066	Phosphoglycerolipid	PC	PC(39:6)	PC(-/22:6)	11.94	1.08255	0.869675	0.651433	0.675643	0.569062	2.12913	0.762953	0.949629	1.66867	0.64033	0.68164	1.43702	1.24811	1.18784	0.159557	0.551868	1.21415	2.59367	0.851655	0.605436	1.3952	0.677619	1.13638	0.511601	0.447877	0.450973	0.418363	2.52874	1.52278	1.12707	0.583616	0.211801	0.653892	1.02376	0.573467	1.22751	1.52473	0.975815	1.95417	0.494687	0.96162	1.38068	0.822516	0.878391
M067	Phosphoglycerolipid	PC	PC(39:6)	PC(39:6)	12.19	1.64576	1.34507	0.734332	0.738599	0.506309	1.48738	0.590245	1.16778	1.8827	1.22217	1.06749	1.26012	1.45875	0.937348	0.904402	0.499525	1.2131	1.73758	1.43656	0.497361	1.56484	0.781858	1.26799	0.339031	0.804025	0.384636	0.42137	1.98841	0.97122	0.883416	0.736567	0.424131	0.70102	1.01741	1.08805	1.17959	1.61969	0.522336	1.2461	0.624169	1.07292	1.14055	1.1908	1.34198
M068	Phosphoglycerolipid	PC	PC(40:4)	PC(18:0/22:4)	14.425	1.76697	0.703982	0.815841	1.03098	0.771334	0.861723	1.38939	0.426734	1.20341	1.64515	0.678222	0.976106	0.561972	0.824008	1.69127	1.15193	0.794944	0.86972	2.79167	0.586044	0.573096	0.904962	1.45513	1.57501	1.37914	2.28413	1.06654	0.901141	1.2597	0.621917	0.886268	1.12851	1.30155	0.916373	0.820626	1.04518	0.636604	0.695104	0.795508	0.892734	0.372047	0.532616	1.56653	0.641653
M069	Phosphoglycerolipid	PC	PC(40:5)	PC(16:0/24:5)	13.131	1.34726	0.820969	1.2911	2.494	2.66625	0.938728	1.545	1.86311	1.65114	0.746484	0.692897	1.72857	1.19489	0.983523	0.508975	0.875474	1.33019	0.433691	0.675898	0.810127	0.740448	1.11929	1.48275	0.953171	1.11764	1.04717	0.743366	0.668188	1.67195	0.416618	1.20493	1.38129	1.08573	0.975201	0.946872	1.07723	1.06663	2.32718	0.885831	0.59601	1.62569	1.15651	0.787924	0.679855
M070	Phosphoglycerolipid	PC	PC(40:5)	PC(18:0/22:5)	13.482	1.60844	1.13333	0.634666	0.836031	0.579471	0.693995	0.734385	1.81673	1.10986	1.09184	0.905049	1.26997	1.01735	0.8331	1.86243	0.626965	1.05125	0.743551	2.12594	0.675674	1.10268	0.845379	0.728085	0.89028	0.974631	1.12605	0.682839	1.36928	1.3241	0.780507	0.751448	0.599594	0.982894	1.07958	1.61128	1.13514	0.919062	0.635551	0.780105	0.65257	1.99875	0.845071	1.32697	0.978496
M071	Phosphoglycerolipid	PC	PC(40:5)	PC(18:0/22:5)	13.964	1.50808	0.361777	0.426597	0.669474	0.542736	0.773903	1.50599	0.587602	1.38296	1.00419	0.767525	1.18426	0.445469	0.838951	1.07469	0.988149	1.0238	1.43198	2.26814	0.418661	0.901558	0.808497	1.59224	0.995023	0.970434	2.40956	0.78696	0.919111	1.34208	0.491441	0.729686	0.909877	0.865679	0.769463	0.746343	1.02533	0.651574	0.530609	0.981828	0.96726	0.483603	0.568369	1.28792	0.82607
M072	Phosphoglycerolipid	PC	PC(40:6)	PC(18:1/22:5)	12.007	1.5254	1.57859	0.900272	1.64692	1.16126	0.849679	1.17956	2.73883	1.02901	1.13388	0.430158	1.19795	0.700782	0.867558	0.93181	0.944371	1.9957	0.79542	1.3639	0.828993	1.06061	0.825827	0.611494	0.981872	1.10633	1.02652	1.11079	2.42945	1.76541	0.645962	0.680078	0.592805	0.80984	0.948711	1.45494	0.995127	1.16303	1.00539	0.796623	0.605031	1.93666	0.749199	0.973985	0.799262
M073	Phosphoglycerolipid	PC	PC(40:6)	PC(16:0/24:6)	12.373	2.94902	1.49818	1.47261	0.716714	0.737249	0.625377	0.805464	1.54585	1.65019	0.698382	0.573745	1.29884	0.449973	0.718036	1.41911	0.70467	1.38524	0.399157	1.77885	0.997243	1.10127	0.95048	1.78072	0.833315	0.859505	1.11402	0.791833	1.51972	1.06666	0.400077	0.423479	1.43577	0.816015	1.44108	1.08142	0.555193	0.484183	0.42258	0.380768	0.621195	1.08185	2.76691	0.882724	1.05486
M074	Phosphoglycerolipid	PC	PC(40:6)	PC(18:0/22:6)	12.963	1.56093	1.09382	0.831011	0.953755	0.64664	0.967943	0.773998	1.10613	1.67202	1.25402	1.30575	1.2818	0.951324	1.00466	0.994719	0.775156	1.07624	1.22556	1.55643	0.609551	1.13165	0.926235	1.26741	1.23197	1.20818	1.03945	0.68579	1.35812	1.20934	0.818103	1.07596	0.545003	0.9061	1.03158	1.24747	1.17221	1.16657	0.579251	0.982887	0.795266	1.10564	0.955239	1.12038	1.07595
M075	Phosphoglycerolipid	PC	PC(40:7)	PC(18:1/22:6)	11.547	1.49622	1.26929	0.967409	1.63273	1.15153	0.771796	0.889341	1.49702	1.0536	1.01431	0.640981	1.2107	0.63679	1.02892	0.721509	0.963391	2.26011	1.21427	1.16116	0.740064	1.06529	0.930761	0.877349	1.18676	1.08529	0.954284	0.724579	2.23349	1.57906	0.42864	0.689624	0.68034	0.709275	0.998112	1.01769	0.92436	1.37382	1.06468	0.836646	0.569365	0.901901	0.76697	0.807285	0.940956
M076	Phosphoglycerolipid	PC	PC(40:8)	PC(18:2/22:6), PC(20:4/20:4)	10.459	1.03527	0.653578	0.412229	0.721672	1.31353	0.736959	0.681053	1.14205	0.488194	1.1763	0.442465	0.783667	0.40888	0.631034	1.08021	0.639214	1.64852	0.793191	1.42312	0.639965	1.07243	0.918984	0.434155	0.457317	0.724259	1.24832	0.798629	2.99042	1.32473	0.599187	0.343005	0.408202	0.557788	1.27603	1.12373	1.23779	0.628932	1.35629	1.01493	0.380709	1.079	1.90914	1.20598	0.520047
M077	Phosphoglycerolipid	PC	PC(42:5)	PC(18:0/24:5)	14.565	1.69426	0.958634	1.04542	2.4058	1.99786	0.53966	0.900095	2.37422	2.29725	1.07722	1.15053	2.44409	0.9543	1.21959	0.371723	0.59888	1.32357	0.423022	0.864421	0.338111	0.346289	1.02968	1.64464	1.60664	1.63217	1.09352	0.24311	0.685118	1.55631	0.549569	1.85074	0.870771	0.839156	0.974008	1.39782	1.21526	0.741275	1.49802	0.802654	0.336254	2.13586	1.19994	1.3293	0.982692
M078	Phosphoglycerolipid	PC	PC(42:10)	PC(20:4/22:6)	10.13	0.694353	0.622329	0.292503	0.332445	0.519948	0.791476	0.693131	1.06089	0.426438	1.36702	0.443655	1.08772	0.58284	0.909256	0.990986	0.476287	1.35175	1.1145	1.68875	0.556477	1.25523	1.99355	0.521408	0.390061	0.688616	1.25408	0.716818	2.83413	1.08208	0.703747	0.268526	0.170126	0.484737	1.07999	1.55377	1.34169	0.740857	0.847926	0.770886	0.468808	0.7926	1.2797	1.0965	0.633602
M079	Phosphoglycerolipid	PC+O	PC(34:1)+O	PC(16:0+O/18:1)	11.649	1.45106	1.06677	0.934883	0.987984	1.25506	0.925688	1.10763	1.00746	0.886776	0.933687	1.68836	0.83515	1.54737	1.05025	1.17823	1.10037	0.777005	1.37333	1.53103	0.741069	0.87198	0.855787	1.15715	1.20093	1.12932	0.879285	0.982929	1.37265	1.20537	1.33777	2.5033	0.774461	0.755831	0.567739	0.957298	1.61753	0.901821	1.18242	0.991532	1.1393	0.802111	0.978023	1.0312	0.972999
M080	Phosphoglycerolipid	PC+O	PC(34:2)+O	PC(16:0+O/18:2)	10.536	1.09839	0.687447	1.12232	1.0143	1.24597	1.05644	1.49115	0.984631	0.989848	1.00266	1.96524	0.665349	0.920004	0.90546	0.661108	1.34024	0.628697	1.44001	1.102	0.764819	0.971371	0.753441	1.43248	1.45773	1.18684	1.03687	0.806764	1.90901	1.40457	1.66918	3.70264	0.554482	1.0627	0.533236	0.599762	1.80176	0.804475	1.45714	1.1638	1.29369	0.854122	1.33396	1.12882	0.939317
M081	Phosphoglycerolipid	PCe	PC(32:0e)	PC(16:0e/16:0)	14.19	1.4921	0.779988	1.7343	2.04212	2.10614	1.30938	1.14883	1.08369	1.5275	1.21745	0.970227	0.684719	0.820449	1.38139	0.767802	0.763865	0.681574	0.963685	0.724906	1.28695	0.775095	0.928007	1.49115	3.76906	1.48261	0.761973	1.76675	1.32815	1.10958	1.10506	2.14275	1.23856	1.03632	0.866756	0.838919	1.66154	0.691761	1.59408	1.13409	0.844686	0.983497	1.26246	0.921718	0.726426
M082	Phosphoglycerolipid	PCe	PC(32:1e)	PC(16:1e/16:0)	13.974	1.13524	0.990065	1.59415	1.19849	1.91521	1.10295	1.3597	1.08246	0.915229	1.10181	0.627094	0.730898	0.924345	1.49017	0.813014	0.837827	0.724846	0.783212	0.684275	1.80202	1.119	1.07799	0.866359	3.85541	1.26906	0.793038	1.20307	1.62139	1.07239	0.920116	2.37102	1.09399	0.413055	0.872054	1.22666	2.12659	0.715115	1.866	1.35112	0.55616	0.969542	1.36524	1.03708	0.610288
M083	Phosphoglycerolipid	PCe	PC(34:1e)	PC(16:0e/18:1), PC(18:1e/16:0)	14.265	1.23475	0.91908	1.97704	1.92769	2.24447	1.21618	1.05786	1.05753	1.45894	1.34595	0.896126	0.716069	0.711368	1.12868	0.837904	0.84646	0.805883	1.55727	0.725538	1.16632	0.599898	1.09949	1.62748	3.49496	1.7103	0.735936	1.45561	1.55171	1.46795	0.923933	2.3825	1.01198	0.997612	0.89101	0.847179	1.57555	0.715784	1.55109	1.18148	1.07636	0.841214	1.11966	1.02685	0.648217
M084	Phosphoglycerolipid	PCe	PC(34:2e)	PC(16:0e/18:2)	13.115	1.07107	0.762734	0.815508	1.15135	2.28665	0.627666	0.575129	1.10944	0.64868	0.964236	0.465216	0.695855	0.450829	1.21721	0.669975	0.715004	0.704112	0.643527	0.493038	0.759426	0.927902	1.38777	0.905578	0.780044	0.718565	0.945315	1.30049	1.80722	1.23282	0.822879	0.95791	1.03442	0.585662	0.935853	0.860429	2.03149	0.634524	2.59194	0.82829	0.407396	1.13259	1.9844	1.88516	0.564517
M085	Phosphoglycerolipid	PCe	PC(34:2e)	PC(16:1e/18:1)	14.09	0.733433	0.866369	1.15318	0.959706	1.78052	1.15475	1.16945	1.08902	0.701633	1.00787	0.690015	0.771053	0.832401	1.09507	0.74323	0.840444	1.01481	1.52246	0.740842	1.68902	0.828834	1.21801	0.683037	1.62893	0.991379	0.536459	0.987097	2.29688	1.84359	1.01675	1.45814	0.80194	0.541081	0.729201	1.04892	2.09402	0.853896	2.25307	1.60276	0.682156	0.907013	1.46166	1.14318	0.680026
M086	Phosphoglycerolipid	PCe	PC(34:3e)	PC(16:1e/18:2)	12.859	0.860065	0.629634	0.958422	0.766366	1.77704	0.728915	1.12727	1.03749	0.425572	0.857821	0.510264	0.611092	0.54262	1.21191	0.776147	0.89999	1.08504	1.00948	0.757005	1.46643	0.772298	1.31992	0.826178	1.21778	0.842165	0.694676	0.884117	1.76954	1.81803	1.17724	1.22314	0.952505	0.595495	0.731892	0.752047	1.97829	0.670656	2.94032	1.12507	0.603215	0.94194	1.55572	1.54085	0.555636
M087	Phosphoglycerolipid	PCe	PC(36:1e)	PC(18:0e/18:1)	15.474	1.22091	0.845626	1.20829	1.1778	1.80459	1.18365	1.19061	0.932455	1.13598	1.22394	1.01706	0.801801	0.89008	1.41518	0.790638	0.643994	0.481898	2.77116	0.359635	1.51516	0.694403	1.46998	1.58656	1.93826	1.32694	0.809858	1.99765	1.8347	1.39455	0.785768	1.20943	1.10363	0.797692	0.922477	0.617404	1.87475	0.591662	1.47197	1.45467	0.711138	0.578241	1.44771	0.98729	0.840423
M088	Phosphoglycerolipid	PCe	PC(36:2e)	PC(18:1e/18:1)	14.382	1.16592	1.13669	1.76878	1.85607	2.36155	1.20619	1.12053	1.15779	1.21678	1.32041	0.836337	0.852629	0.65831	1.19933	0.681319	0.972861	0.753062	2.09311	0.645761	1.21118	0.707332	1.24677	1.33266	2.63665	1.74709	0.773234	1.36889	1.80863	1.81334	0.786447	1.76488	0.9863	0.963619	0.9236	0.926634	1.65692	0.813298	1.69677	1.13062	1.16483	0.818795	1.12362	0.930882	0.655539
M089	Phosphoglycerolipid	PCe	PC(36:2e)	PC(18:0e/18:2)	14.604	0.929506	0.569139	0.580977	0.856607	1.84959	0.783202	0.838372	0.911438	0.61445	0.809695	0.599175	0.675893	0.489044	1.29659	0.432819	0.590025	0.719466	1.47655	0.429159	0.959204	0.927021	1.47103	1.00023	0.670921	0.761425	0.921541	1.60457	1.57181	1.6011	0.846841	0.784936	1.077	0.488383	1.01557	0.618122	2.01293	0.609015	3.27347	1.07035	0.421893	0.74654	1.74637	1.45241	0.703382
M090	Phosphoglycerolipid	PCe	PC(36:2e)	PC(18:1e/18:1)	15.31	0.676555	0.868441	0.998377	1.00978	1.65002	1.15568	1.10177	1.17549	0.615419	1.28278	0.745201	0.688236	0.972857	1.08214	1.37793	0.765927	1.03697	1.67268	0.585965	1.72794	0.830753	1.23032	0.735487	1.52997	0.996659	0.575322	1.25934	2.71447	2.53441	0.896885	1.19274	0.703337	0.552647	0.553929	0.924666	2.1048	0.942217	2.04877	1.50991	0.531242	0.771214	1.45035	1.22355	0.753078
M091	Phosphoglycerolipid	PCe	PC(36:3e)	PC(18:1e/18:2)	13.186	1.02807	0.833155	0.908845	1.24234	2.43126	0.657665	0.731874	1.0911	0.640368	0.955456	0.475659	0.630662	0.387057	1.54446	0.692542	0.748554	0.862026	0.848637	0.595733	1.00994	0.76758	1.29741	0.831369	0.868461	0.801821	1.00118	1.33051	1.44477	1.65985	0.836347	0.839594	1.07559	0.801543	1.19968	0.988053	1.81739	0.740688	3.76133	0.806645	0.577538	0.958844	1.9341	1.55401	0.545451
M092	Phosphoglycerolipid	PCe	PC(36:3e)	PC(16:0e/20:3)	13.493	0.887425	0.783943	0.793578	0.788733	2.03615	0.746693	0.953285	0.879706	1.02343	0.988872	0.503156	0.794587	0.564047	1.61071	0.543696	0.569784	0.770484	0.576486	0.643277	0.710994	0.851702	1.17444	1.05003	0.216646	0.571842	1.47869	1.58451	0.794419	1.23177	0.814315	0.565707	1.65322	0.759585	0.749854	0.552907	1.59321	0.676239	2.16255	0.753263	0.624984	0.694602	1.22062	1.54635	0.827689
M093	Phosphoglycerolipid	PCe	PC(36:3e)	PC(18:1e/18:2)	14.395	0.817782	0.545928	0.995806	0.851719	1.96443	0.809791	0.965582	0.932896	0.522449	0.9041	0.687341	0.674527	0.635525	1.31576	0.773497	0.688156	1.22675	1.16976	0.625237	1.47162	0.739806	1.11956	0.789797	1.25198	0.948064	0.653479	1.00171	1.89696	2.53039	0.885427	1.06708	1.1605	0.544097	0.717273	0.729546	2.11183	0.688823	3.08982	1.24839	0.604818	0.845049	1.74961	1.44342	0.718043
M094	Phosphoglycerolipid	PCe	PC(36:4e)	PC(16:0e/20:4)	12.776	1.04168	0.782308	1.15948	1.14474	1.52127	1.24944	1.22371	0.882983	1.31449	1.6871	0.639211	0.855407	0.835387	1.41434	0.743487	0.788563	0.697073	0.975651	0.946336	0.956094	0.883017	1.61089	1.29116	1.85128	1.18629	1.4751	1.65428	1.07827	0.96928	1.00608	1.1192	1.11729	1.2275	0.743685	0.562893	1.53618	0.640434	1.34275	0.979244	0.762911	0.600146	1.1128	1.45087	0.7512
M095	Phosphoglycerolipid	PCe	PC(36:5e)	PC(16:0e/20:5), PC(16:1e/20:4)	11.746	0.559287	0.760184	1.11737	0.685638	1.51676	0.653188	0.0998111	4.49972	1.66135	0.465406	0.518998	1.17785	0.675459	1.24368	0.865459	0.216962	0.670501	0.563865	0.311783	0.783348	2.26497	1.86652	0.328173	0.462641	0.81711	0.696147	1.12451	2.169	0.400211	0.772717	0.396017	0.272322	0.314311	0.575261	1.08043	1.2691	0.546508	0.896323	0.73379	0.204722	4.64685	2.65279	0.876326	1.55737
M096	Phosphoglycerolipid	PCe	PC(36:5e)	PC(16:1e/20:4)	12.492	0.742936	0.867275	1.03404	0.811229	1.44686	1.07803	1.34305	0.700557	0.886368	1.79342	0.571154	0.871311	0.920328	1.37283	0.601589	0.861457	0.906295	1.11978	1.09525	1.36973	0.754239	1.08642	0.686303	1.80839	1.28148	0.977744	1.37498	1.45446	1.50703	0.728969	0.939684	1.22974	0.746346	0.649196	0.891069	1.79045	0.762899	1.82131	1.16808	0.767807	0.558514	1.29039	1.63145	0.755029
M097	Phosphoglycerolipid	PCe	PC(36:6e)	PC(16:1e/20:5)	11.483	0.64548	1.16859	1.2805	0.554638	1.38165	0.49229	0.129194	3.96614	1.1792	0.397389	0.441481	1.04136	0.901471	1.574	1.43191	0.13834	1.03539	0.609075	0.559405	1.19129	2.16251	0.631017	0.174942	0.909817	1.13953	0.506687	0.900511	1.55098	0.867493	0.664674	0.609075	0.523778	0.149132	0.554404	1.60717	1.16517	0.649415	1.26704	0.801474	0.133917	4.10846	2.65604	0.857633	1.4012
M098	Phosphoglycerolipid	PCe	PC(38:4e)	PC(16:0e/22:4)	13.908	1.05429	0.951025	1.63087	1.10746	1.89565	1.16391	1.79895	0.478669	1.59241	2.66968	0.678923	0.660614	0.985901	1.11263	0.371954	0.88306	0.457209	1.37838	0.941347	0.843603	0.386576	1.16668	2.35824	2.15961	1.54758	1.11751	2.50369	0.999791	1.22267	0.64289	0.811738	1.66772	2.45145	0.671388	0.624535	1.92787	0.584262	1.10341	0.812059	1.25532	0.305484	0.73282	1.3486	0.604418
M099	Phosphoglycerolipid	PCe	PC(38:4e)	PC(18:0e/20:4)	14.336	1.03614	0.59375	0.799051	0.915658	1.43856	1.30636	1.44312	0.576491	1.17732	1.58262	0.730277	0.927187	0.867067	1.50461	0.620643	0.740384	0.645631	2.08025	0.862025	1.02644	0.723139	1.31818	1.34094	1.17936	1.07486	1.47566	2.16379	1.08316	1.24641	0.708322	0.672421	1.31423	1.01921	0.918013	0.443991	1.71474	0.647343	1.41565	1.1695	0.77667	0.415929	1.20134	1.31015	0.808985
M100	Phosphoglycerolipid	PCe	PC(38:5e)	PC(18:1e/20:4), PC(16:0e/22:5)	12.863	0.957552	0.869974	1.43555	1.40322	1.91236	1.34054	1.41509	0.909055	1.40698	1.80074	0.629378	0.887169	0.830643	1.52772	0.634288	0.841096	0.69109	1.24229	0.908084	1.0654	0.710292	1.07108	1.12948	2.108	1.27151	1.36857	1.83471	1.07731	1.23077	0.826548	0.911103	1.32853	1.49212	0.715713	0.536173	1.41777	0.677678	1.62977	1.06538	0.968113	0.678182	1.09444	1.21393	0.700463
M101	Phosphoglycerolipid	PCe	PC(38:5e)	PC(18:1e/20:4)	14.071	0.614607	0.725825	0.864739	0.558049	1.31277	1.06424	1.24813	0.619488	0.839647	1.65321	0.692183	0.885105	1.40991	1.45805	0.532049	0.844858	1.03734	1.75589	0.919057	1.3966	0.951491	0.980976	0.754864	1.29416	1.5591	0.977147	1.64229	1.5177	1.58561	0.616314	0.852855	1.22883	0.773274	0.656987	0.629745	1.8436	0.68973	1.85303	1.22743	0.702492	0.548831	1.39549	1.45294	0.943466
M102	Phosphoglycerolipid	PCe	PC(38:6e)	PC(18:1e/20:5)	11.864	0.513875	0.921487	1.55204	1.00044	1.8841	0.883147	0.199844	4.09161	2.09171	0.5783	0.688271	1.07764	0.605228	1.34949	0.953384	0.187885	0.603042	0.899517	0.23078	1.20936	1.63434	0.969257	0.20727	0.650584	0.969845	0.603126	1.45331	1.8639	0.625122	0.878037	0.469657	0.370794	0.364069	0.629475	1.15287	1.16414	0.725129	1.18817	0.843906	0.20405	3.83968	2.8471	0.773595	1.76673
M103	Phosphoglycerolipid	PCe	PC(38:6e)	PC(16:0e/22:6)	12.325	0.976244	0.891104	1.22033	1.53617	1.88916	1.00267	0.867487	1.19845	2.87214	1.49128	0.948357	0.864582	1.41956	1.86175	0.58647	0.5169	0.604367	0.957337	0.654264	0.702343	1.17898	1.46939	1.75396	1.21503	1.33743	0.888168	1.48045	1.14366	0.988659	0.903989	1.01557	0.940515	1.24253	0.670716	0.796468	1.71331	0.922299	1.30391	0.924794	0.541738	0.884708	0.928778	1.16579	1.1301
M104	Phosphoglycerolipid	PCe	PC(38:6e)	PC(18:2e/20:4), PC(16:1e/22:5)	12.634	0.528417	0.861767	1.02815	0.706567	1.25143	1.05656	1.21345	1.197	0.793868	1.63759	0.665608	0.954027	0.883319	1.24698	0.70445	0.986244	0.861456	1.22692	1.00019	1.41249	0.752413	1.03936	0.579205	1.42378	1.25967	0.834757	1.11649	1.94509	1.47746	0.457382	0.777095	0.827843	0.714304	0.559546	1.01734	2.20307	0.849978	1.93883	1.21682	0.850956	1.06653	1.41137	1.57703	0.716825
M105	Phosphoglycerolipid	PCe	PC(38:6e)	PC(38:6e)	13.076	0.445949	0.884495	0.821771	0.430051	1.25885	0.82998	0.814371	2.48481	1.1226	0.918898	0.615764	1.00607	1.26051	1.46704	0.964993	0.418299	1.11193	1.45258	0.769537	1.27293	2.08259	0.786487	0.426893	0.974667	1.17228	0.694101	1.20803	1.67737	1.12413	0.659634	0.848547	0.824692	0.37389	0.421951	1.03517	1.43388	0.652044	1.32986	1.20277	0.433537	2.58634	2.13125	0.917254	1.15141
M106	Phosphoglycerolipid	PCe	PC(38:7e)	PC(16:1e/22:6)	12.015	0.673033	1.16144	1.31329	0.802625	1.7029	1.12553	0.820777	1.13712	1.5527	1.31708	0.576121	1.21321	1.17479	1.53573	0.692625	0.499234	1.00436	1.08977	0.762542	0.999939	1.45622	1.07833	0.897294	1.16929	1.35647	0.682981	1.07272	1.60081	1.22415	0.861726	1.04694	0.954064	0.604608	0.579684	1.26982	1.79878	0.917591	1.65397	1.0171	0.449757	0.894847	1.58396	1.26769	0.949184
M107	Phosphoglycerolipid	PCe	PC(40:4e)	PC(20:0e/20:4)	15.498	1.52268	0.582019	0.631551	0.702126	1.28919	1.27191	1.66845	0.568507	0.833487	1.27249	0.629515	0.773385	0.462333	1.67402	0.590049	1.00595	0.499997	1.97208	0.885061	1.37885	1.18986	1.28466	1.15186	1.15742	1.27575	1.34307	2.06099	1.1679	1.50188	0.975065	0.784573	1.85429	0.773143	1.72488	0.450225	1.75895	0.693831	1.69375	1.15789	0.921665	0.441285	1.53207	0.834011	0.752514
M108	Phosphoglycerolipid	PCe	PC(40:5e)	PC(20:1e/20:4)	14.344	1.15546	0.795528	0.62254	0.81504	1.3706	1.40552	1.56141	0.899002	1.15673	1.42962	0.739118	1.06849	0.865289	1.86364	0.50803	0.948905	0.461645	1.66382	0.76746	1.46495	0.880843	1.21846	0.999307	1.06231	1.14066	1.40337	1.69713	1.26968	1.31327	0.633466	0.707567	1.463	1.05138	1.29895	0.501782	1.77028	0.672004	1.46629	1.20263	1.02572	0.81348	1.41452	1.01945	0.867613
M109	Phosphoglycerolipid	PCe	PC(40:6e)	PC(18:0e/22:6)	13.916	0.896201	0.732046	0.93852	1.13092	1.66972	1.41155	0.999882	0.896717	2.19484	1.30613	1.02774	1.32861	1.28831	2.11241	0.460596	0.504554	0.57893	2.23273	0.583473	0.941579	1.0703	1.30814	1.43889	0.868335	1.17025	0.686443	1.59848	1.39079	1.36903	0.719704	0.751421	0.834584	1.03496	0.563892	0.578084	1.91656	1.02473	1.54757	1.14318	0.670545	0.733543	1.50762	0.957754	1.16362
M110	Phosphoglycerolipid	PCe	PC(40:7e)	PC(18:1e/22:6)	12.416	0.912899	0.972218	1.40372	1.78045	2.20492	1.5276	0.940834	1.0045	2.98861	1.66047	0.968699	1.25681	1.01856	1.94098	0.538263	0.603131	0.6631	1.55361	0.585017	0.888055	0.857178	1.10866	1.23067	1.6292	1.42412	0.760149	1.41788	1.19037	1.45632	0.911499	0.9114	0.951718	1.46431	0.69774	0.762533	1.71048	1.0073	1.65016	1.15138	0.680747	0.717425	1.57203	1.07755	0.941745
M111	Phosphoglycerolipid	PCe	PC(42:4e)	PC(22:0e/20:4)	16.414	1.20463	0.807267	0.628355	0.70764	1.22963	1.21961	1.52803	0.677435	0.752998	1.28291	0.657693	0.775918	0.485133	1.64646	0.637197	1.03157	0.517866	1.75627	0.820147	1.25584	1.37675	1.25484	1.17058	1.05643	1.17988	0.924491	2.21899	1.38672	1.48903	1.20317	1.01468	1.82879	0.759096	1.56603	0.720653	1.7155	0.713039	1.61494	1.1507	1.00157	0.371405	1.45564	0.99299	0.732166
M112	Phosphoglycerolipid	PCe	PC(42:5e)	PC(22:1e/20:4)	15.445	1.44088	0.830189	0.890984	0.873263	1.33663	1.33677	1.61649	0.60026	0.864766	1.49801	0.642927	0.96496	0.382681	2.10525	0.543311	1.25187	0.427343	1.38963	0.807916	1.91654	1.0117	1.06308	0.872902	1.21251	1.09872	1.19302	1.67203	1.26181	1.47445	0.759396	0.914668	2.05116	0.803958	1.50698	0.56497	1.79434	0.618736	1.79058	1.37206	1.33125	0.449836	1.4839	0.93738	0.781492
M113	Phosphoglycerolipid	PCe	PC(42:6e)	PC(22:2e/20:4)	14.499	1.43975	0.835771	0.9578	0.725543	1.30212	1.40958	1.88956	0.746794	0.764992	1.61495	0.586671	0.917713	0.212857	1.8893	0.596854	1.15464	0.541237	0.70643	0.785582	1.47763	0.933549	0.879477	0.773382	0.84573	1.18906	1.08819	1.9474	1.23709	1.50535	0.81239	0.922583	2.24349	0.792964	2.46821	0.710129	1.79443	0.622691	1.77857	1.07459	1.19894	0.742211	1.40776	0.933792	0.438413
M114	Phosphoglycerolipid	PCe	PC(42:6e)	PC(20:0e/22:6), PC(22:2e/20:4)	15.221	1.21606	0.82589	0.887821	0.632678	1.33838	1.35226	1.5436	0.791288	1.15105	1.22452	0.690336	0.986707	0.527499	2.22438	0.497832	0.982841	0.480002	1.80106	0.638915	1.35255	1.66213	1.18228	0.87326	1.02214	1.135	0.834408	1.47308	1.58876	1.59901	0.713241	0.946852	1.67121	0.55986	1.42052	0.688763	2.32002	0.83814	1.93993	1.33673	0.928171	0.544616	1.84499	0.838906	0.849204
M115	Phosphoglycerolipid	PCe	PC(44:5e)	PC(24:1e/20:4)	16.336	1.19486	1.12807	0.707086	0.884696	1.36437	1.30843	1.4961	0.685975	0.684242	1.46102	0.599236	0.905991	0.356845	1.98673	0.608135	1.27238	0.585871	1.12619	0.787678	1.67657	1.15382	1.04198	0.835772	1.08022	1.10187	0.928496	1.73767	1.37802	1.53537	0.947092	1.06511	2.20109	0.592019	1.5289	0.85878	1.53214	0.759733	1.92035	1.30795	1.27959	0.467843	1.35099	0.987541	0.676979
M116	Phosphoglycerolipid	PCe	PC(44:6e)	PC(24:2e/20:4)	15.566	1.60766	1.03702	0.818051	0.897865	1.3445	1.0897	1.63045	0.545854	0.768495	1.48357	0.596136	0.788894	0.264269	1.65932	0.567069	1.17316	0.685038	0.607281	0.714431	1.33847	1.03614	1.01568	0.777308	0.93653	1.26104	0.873202	1.87752	1.26722	1.52005	0.939579	1.20059	2.16858	0.621371	2.50761	0.997464	1.52006	0.642106	1.97183	1.02121	1.11578	0.832452	1.26913	0.972368	0.586026
M117	Phosphoglycerolipid	PCe	PC(44:6e)	PC(24:2e/20:4)	16.166	1.05881	1.0246	0.759536	0.737548	1.34745	1.39361	1.25141	0.788557	0.971387	1.37508	0.54533	0.94446	0.48435	2.13578	0.526016	0.917132	0.635114	1.33633	0.538726	1.31246	1.61746	1.13864	1.03216	0.916142	1.01579	0.663242	1.68985	1.85526	1.54484	0.848848	1.05078	1.91698	0.529492	1.42948	0.989049	1.80682	0.869658	1.82525	1.25528	0.987857	0.730022	1.55084	0.933969	0.64133
M118	Phosphoglycerolipid	PCe	PC(44:7e)	PC(22:1e/22:6)	15.135	1.26595	0.967625	0.783816	0.885305	1.23428	1.53689	1.11497	0.914289	1.55928	1.09318	0.851521	1.10722	0.515964	3.00888	0.500124	0.670532	0.420645	1.60504	0.473316	1.36071	1.40769	1.18037	0.829028	0.740213	0.823042	0.497175	1.00254	1.93014	1.66432	0.841783	0.803805	1.47252	0.720429	1.22034	0.873803	2.41277	0.914937	2.12123	1.68578	0.909517	0.748542	1.88555	0.666626	1.17818
M119	Phosphoglycerolipid	PCe	PC(46:7e)	PC(24:1e/22:6)	16.077	1.12085	1.36112	0.744615	0.968201	1.29508	1.46174	1.11302	1.06114	1.25261	1.12885	0.766501	1.26197	0.40957	2.75928	0.524983	0.685389	0.578477	1.22301	0.48586	1.26842	1.52362	0.974643	0.853012	0.793426	1.00302	0.401886	1.15295	1.87118	1.79659	0.949285	1.27421	1.51771	0.474322	1.46557	1.24596	1.97785	1.01945	2.01558	1.54247	0.849878	0.989745	1.63952	0.754677	0.978372
M120	Phosphoglycerolipid	PCe	PC(46:8e)	PC(24:2e/22:6)	15.259	1.25904	1.118	0.874519	0.836825	1.32559	1.22707	1.22947	1.0994	1.09833	1.17758	0.729867	1.03313	0.276032	2.19637	0.551863	0.712494	0.723482	0.663971	0.427091	0.920768	1.12323	1.11817	0.839508	0.906494	1.01474	0.531004	1.19957	2.00806	1.19672	0.975798	1.23694	1.41608	0.600366	2.03243	1.32464	1.92706	0.895441	1.9803	1.2115	0.757652	1.19113	1.52908	0.811303	0.841549
M121	Phosphoglycerolipid	PE	PE(34:1)	PE(16:0/18:1)	13.744	1.78936	1.27775	2.70485	2.00134	3.07163	0.874211	1.80596	0.820519	1.34952	0.575292	0.981147	0.567225	1.23081	0.916104	4.0116	1.84363	0.733975	0.56626	1.42013	0.951233	1.71087	0.273785	1.02514	4.32684	1.12602	1.82937	0.923704	0.475189	1.99789	0.838354	5.16127	1.00813	0.66967	0.794317	1.45467	0.300107	0.402907	1.90207	0.903086	1.05031	0.850932	0.863439	0.510718	0.736843
M122	Phosphoglycerolipid	PE	PE(34:2)	PE(16:0/18:2)	12.523	1.25942	0.762024	1.72001	1.67746	3.34405	1.18195	2.36176	0.798697	1.0865	0.445125	0.821788	0.403474	0.761945	0.932666	1.69995	1.33013	0.828209	0.581508	1.21399	1.50609	1.29484	0.237013	0.724959	2.47162	0.941298	1.25477	0.51286	1.25592	2.85417	0.935319	6.36536	0.839612	0.777041	1.12069	1.22657	0.714772	0.518972	3.04615	1.76699	0.993607	1.28806	1.26605	0.891503	0.604597
M123	Phosphoglycerolipid	PE	PE(36:1)	PE(18:0/18:1)	15.045	2.16368	1.04547	1.5696	1.43803	1.99143	0.80394	1.09265	0.496465	1.23551	0.914846	0.932668	0.561008	1.04876	0.85865	3.84939	1.4229	0.777016	0.403716	1.31813	0.976255	1.00212	0.342864	0.880357	3.84418	1.95783	1.98049	0.773929	0.834423	2.05604	0.770507	3.63708	0.647194	0.710126	1.46774	1.80875	0.477577	0.396408	1.33888	1.21245	0.831048	1.19689	1.11055	1.57893	0.928016
M124	Phosphoglycerolipid	PE	PE(36:2)	PE(18:0/18:2)	14.078	1.16403	0.750534	1.3654	1.23986	2.39392	1.01063	1.5199	0.587936	0.988782	0.611453	0.789363	0.45824	0.774015	0.979763	1.81884	1.31112	0.91242	0.654885	1.19102	1.38806	1.3041	0.347221	0.616051	2.38057	1.17947	1.68448	0.520312	0.986353	2.33575	0.973094	3.56511	0.869985	1.05882	1.359	1.16	0.743184	0.642034	2.18855	1.67964	0.952828	1.40063	1.08221	1.45009	0.614677
M125	Phosphoglycerolipid	PE	PE(36:3)	PE(18:1/18:2)	12.639	1.52267	0.549625	1.44439	1.79811	3.9073	0.927648	1.86218	0.613813	0.844742	0.576484	0.496136	0.360294	0.246942	0.673269	2.46965	1.15394	0.900074	0.701403	1.02597	1.41515	0.866515	0.281477	0.438878	4.23801	1.18462	1.27693	0.615699	1.87636	2.57637	0.845035	4.6558	0.735162	0.624488	1.62219	1.01053	0.699278	0.351503	3.11037	2.10334	0.829292	1.37701	1.4749	1.58239	0.515989
M126	Phosphoglycerolipid	PE	PE(36:4)	PE(16:0/20:4)	12.193	1.54264	1.15766	1.89728	0.811003	2.3428	1.15878	2.22544	0.525639	1.41937	0.659178	0.678481	0.43101	0.769002	1.03349	2.13398	1.71166	0.700506	1.00356	1.58385	0.910777	1.49259	0.314163	1.20283	2.7587	0.850755	1.43066	0.818047	0.888264	2.25056	1.08733	3.4086	1.15102	0.932875	0.874608	0.815281	0.575874	0.56124	1.58979	0.909364	1.46397	0.465619	0.730682	0.775854	0.608744
M127	Phosphoglycerolipid	PE	PE(36:5)	PE(16:0/20:5)	11.192	1.05647	1.62653	2.63455	1.14838	2.0076	1.12045	0.452349	3.12636	1.22289	0.147942	1.35044	0.323044	1.03053	0.804046	3.67447	0.621171	0.700109	0.747401	0.977464	1.32203	3.69782	0.291795	0.341136	1.42494	1.06957	0.583162	0.521241	3.1894	1.07674	0.828446	2.51869	0.278766	0.157375	0.654945	1.53037	0.372172	0.480272	0.837386	0.740325	0.68879	3.01631	3.66463	0.175863	1.20143
M128	Phosphoglycerolipid	PE	PE(38:3)	PE(18:0/20:3)	14.386	1.60317	1.50732	1.67061	0.89066	2.16471	0.620816	1.1822	0.671964	0.971439	0.664491	0.788881	0.537303	0.54853	1.03919	3.61124	1.58757	0.972717	0.364773	2.03956	0.877983	1.79073	0.393857	1.37508	2.59539	1.17282	2.07042	0.672517	0.505806	2.6325	0.84146	2.36251	1.04211	0.771726	0.796875	0.759238	0.404957	0.243167	1.01801	0.745316	0.757995	0.820172	0.912847	0.968485	0.739433
M129	Phosphoglycerolipid	PE	PE(38:4)	PE(18:0/20:4)	13.79	1.24196	1.17486	1.88512	0.644121	1.34624	1.07139	1.7255	0.51528	1.44446	0.90423	0.894439	0.502082	0.80697	0.97519	1.89747	1.80372	0.721867	1.05027	1.3696	0.942945	1.40387	0.506647	1.50881	2.62495	1.41974	1.58523	0.858133	1.02979	1.81482	0.985338	2.97029	1.11374	1.02634	0.939352	0.663926	0.765743	0.606707	1.16652	1.08916	1.37108	0.579533	0.766036	1.11908	0.663328
M130	Phosphoglycerolipid	PE	PE(38:5)	PE(18:1/20:4)	12.302	1.57181	1.46436	2.04754	1.31869	2.98144	0.900774	1.86144	0.745047	0.888036	0.745824	0.483688	0.480963	0.705153	0.703827	2.38561	2.25987	0.928174	0.865977	1.19602	0.897665	1.54464	0.411475	0.883267	3.3142	0.925714	1.37352	1.09856	1.09415	2.66952	0.77746	2.78438	1.5179	0.963725	0.789388	0.833878	0.629895	0.458271	1.93133	0.999019	1.08279	0.78049	0.647182	0.899506	0.46675
M131	Phosphoglycerolipid	PE	PE(38:5)	PE(18:0/20:5)	12.715	1.09831	1.16668	2.11357	0.946329	1.39713	1.14084	1.23924	2.10406	1.24138	0.322907	1.33632	0.397101	0.79259	0.856322	4.14331	0.688564	0.732668	0.848252	1.48607	1.23291	3.34568	0.337318	0.617864	3.10471	1.80784	0.970425	0.600051	3.49498	1.27973	0.911292	3.6708	0.38026	0.365274	0.572985	1.07028	0.651147	0.42156	0.75212	1.24411	0.575584	2.67065	3.06717	0.415973	1.03036
M132	Phosphoglycerolipid	PE	PE(38:6)	PE(16:0/22:6)	11.735	1.03834	1.10122	2.8001	1.35714	2.32613	1.11121	1.39654	1.01051	1.92553	0.69598	0.958777	0.667611	1.21999	1.22475	1.57108	1.57037	1.01019	1.0607	1.15813	0.791926	1.91042	0.378139	1.5788	2.19645	0.957022	0.783893	0.647194	1.40349	2.20967	0.907124	3.25222	0.910905	0.87893	0.603652	0.859744	0.859056	0.818897	1.42007	1.14139	0.780029	0.986229	1.30254	0.593	0.799778
M133	Phosphoglycerolipid	PE	PE(40:5)	PE(18:0/22:5)	13.846	1.74874	1.3994	2.13108	1.22177	1.56992	0.690755	1.41501	1.20897	0.999435	0.602433	0.89349	0.567488	1.68086	0.896392	4.45937	1.4733	0.802673	0.582643	1.86772	1.08023	2.43406	0.364339	0.863725	2.45728	0.944149	1.42686	0.568213	1.14938	2.36162	0.865164	3.61016	0.737899	0.926638	0.627674	1.22652	0.623095	0.521456	1.18752	0.797798	0.667796	1.93508	1.02547	0.809389	0.642432
M134	Phosphoglycerolipid	PE	PE(40:6)	PE(18:0/22:6)	13.333	1.27141	1.08886	2.82627	0.874657	1.4926	1.10923	1.17305	0.714081	2.58866	0.897966	1.5823	0.764936	1.34669	1.31239	1.84812	1.46996	0.863252	0.936616	1.65313	0.740424	1.96018	0.407161	2.28181	2.5449	1.57453	1.02872	0.536516	1.12149	1.67465	0.907483	3.51132	0.637557	1.05745	0.708842	0.80681	0.682856	0.726392	0.884363	1.14931	0.819091	1.02557	1.37008	0.860541	1.11821
M135	Phosphoglycerolipid	PE	PE(40:7)	PE(18:1/22:6)	11.902	1.15441	1.16784	3.82369	2.57241	4.1946	0.964776	1.00771	0.92523	1.60016	0.721874	0.868551	0.637799	0.690119	0.954741	1.50717	1.89678	1.36109	0.956587	0.967404	0.746681	2.2226	0.382009	1.24261	3.59182	1.18626	0.831365	0.746154	2.26821	2.25951	0.772409	3.50241	0.875594	0.673569	0.658227	0.677468	0.445009	0.588695	1.83318	0.927686	0.527452	0.752169	1.52096	0.618557	0.678294
M136	Phosphoglycerolipid	PEe	PE(34:2e)	PE(16:1e/18:1), PE(18:2e/16:0)	14.467	0.933879	0.694495	0.948205	1.00375	1.05227	0.834893	0.652825	0.94248	0.841837	0.955151	0.806647	0.913515	0.861457	1.2401	1.14837	0.630268	1.14873	0.817162	0.874154	0.742399	1.1603	1.21954	0.987464	1.25361	1.07908	0.948605	1.43122	1.33889	1.02156	0.695766	1.62362	0.651359	0.572437	0.788439	0.840229	1.46493	0.559542	1.94795	1.14931	0.806142	0.889035	1.93356	1.15928	0.97756
M137	Phosphoglycerolipid	PEe	PE(34:3e)	PE(16:1e/18:2)	13.282	1.17862	0.462054	0.576145	0.591406	1.42824	0.646263	0.455575	0.74539	0.36231	0.784395	0.283125	0.770419	0.457075	1.32098	0.505537	0.347983	1.17965	0.515974	0.775331	0.369422	0.963019	1.75229	0.596253	0.225087	0.371323	1.02177	1.51257	1.45803	1.075	0.606565	0.876363	0.758447	0.533385	0.805419	0.861764	1.57126	0.315864	2.96053	1.28868	0.472295	0.919858	2.66137	1.87851	0.846452
M138	Phosphoglycerolipid	PEe	PE(36:2e)	PE(18:1e/18:1)	15.597	1.06472	0.538902	0.658625	0.718381	0.860787	0.837332	0.594764	0.759358	0.697015	1.0967	0.858856	1.02277	0.99886	1.37964	0.911693	0.518059	1.0494	1.05983	0.792796	0.462388	1.18178	1.26405	0.922257	0.968019	1.06596	1.02648	1.59122	1.68685	1.02068	0.504919	0.742312	0.661412	0.540609	0.627171	0.762333	1.24554	0.491105	2.28249	1.37588	0.754925	0.853988	1.81446	1.14063	1.1583
M139	Phosphoglycerolipid	PEe	PE(36:3e)	PE(18:1e/18:2)	14.737	0.901251	0.487308	0.429945	0.490708	1.29193	0.77955	0.561217	0.678227	0.521072	0.956871	0.479641	0.751312	0.626799	1.20943	0.468961	0.401919	1.06556	0.79054	0.58327	0.309977	1.13529	1.56723	0.794903	0.520504	0.582517	1.06056	1.47327	1.49163	1.20591	0.566758	0.561088	0.916148	0.490429	0.804591	0.760331	1.52166	0.386384	3.7274	1.33718	0.581054	0.894971	2.10748	1.59058	0.81716
M140	Phosphoglycerolipid	PEe	PE(36:4e)	PE(16:0e/20:4)	13.192	0.26759	1.48686	0.146656	0.135939	0.697851	0.723547	0.466249	0.737076	0.187932	1.09477	0.166534	1.60564	0.14494	1.88364	0.294741	0.208938	1.42513	0.459349	0.812076	0.159039	0.897066	3.84211	0.113607	0.193204	0.201118	0.743095	0.882981	0.872853	1.06213	0.310132	0.111046	0.547107	0.421235	0.70603	1.21693	1.39336	0.352592	1.81968	1.2357	0.461509	0.516718	1.04896	1.99471	0.5972
M141	Phosphoglycerolipid	PEe	PE(36:4e)		13.427	0.914295	0.423027	0.452361	0.760325	1.46845	0.513394	0.275912	0.763169	0.278496	0.828012	0.212987	0.650753	0.410056	1.13688	0.760541	0.349515	1.10301	0.75174	0.642154	0.553294	1.29385	1.60979	0.617073	0.344589	0.466312	1.1551	1.39548	1.64728	1.01679	0.573845	0.647752	1.13538	0.424994	0.806583	0.764034	1.40734	0.444936	4.71242	1.21512	0.414214	0.727803	2.93064	1.74387	0.794531
M142	Phosphoglycerolipid	PEe	PE(36:5e)	PE(16:1e/20:4)	12.926	0.975032	0.829417	0.594565	0.549811	0.871759	0.78594	0.65635	0.725554	0.598189	1.06059	0.505851	1.11236	0.678798	1.33306	0.729439	0.559351	1.36701	0.718323	1.08347	0.468211	1.29806	1.61446	0.619989	0.503511	0.715413	1.38868	1.47268	0.764623	1.0319	0.605409	0.610802	0.770938	0.725071	0.696202	0.799536	1.30771	0.399498	1.98521	1.18477	0.768408	0.647842	1.52284	1.65592	0.990802
M143	Phosphoglycerolipid	PEe	PE(36:6e)	PE(16:1e/20:5)	11.9	0.694616	0.854823	0.873816	0.575439	1.08881	0.619003	0.0938672	3.29941	1.23147	0.233279	0.761275	1.3756	0.819439	1.61074	1.06656	0.0917969	1.03223	0.414924	0.424868	0.592222	3.35881	1.48851	0.179205	0.115403	0.520518	0.815312	1.29574	1.71047	0.33152	0.590841	0.428588	0.174384	0.159622	0.627023	1.34381	1.08258	0.347322	0.915249	0.867882	0.457199	4.39838	3.15184	0.92029	2.3171
M144	Phosphoglycerolipid	PEe	PE(37:6e)	PE(17:1e/20:5)	12.673	1.10983	0.65123	0.510913	0.358626	0.91183	0.719606	0.137142	4.30609	1.05202	0.263129	0.711886	1.04088	0.74152	1.25224	0.720512	0.128155	0.584088	0.644027	0.386101	0.313087	4.06887	1.43973	0.256198	0.18487	0.832896	0.911175	0.789282	4.62635	0.301778	0.542766	0.253166	0.100456	0.101526	0.235907	1.38792	1.66603	0.134521	1.01814	1.19673	0.210573	6.62323	5.04519	0.62908	1.91576
M145	Phosphoglycerolipid	PEe	PE(38:3e)	PE(20:1e/18:2)	15.818	0.812129	0.59283	0.51044	0.640275	1.77804	0.644097	0.610192	0.467528	0.452908	0.872445	0.621189	0.939356	0.598939	0.773882	0.550846	0.319719	1.31807	1.01872	0.450092	0.281758	1.91399	1.1284	1.20822	1.22183	1.04634	0.903824	2.27192	1.50762	1.55899	0.459926	2.69135	0.790205	0.466217	1.23665	1.23075	1.19142	0.266913	4.14282	0.918438	0.646761	0.572081	2.18935	1.04834	0.63104
M146	Phosphoglycerolipid	PEe	PE(38:4e)	PE(18:0e/20:4)	14.667	0.327678	0.99286	0.0703229	0.173655	0.97443	1.21007	0.741024	0.557138	0.318692	0.822108	0.187129	1.49024	0.348999	1.14495	0.148385	0.271121	1.2539	0.845095	0.451475	0.214958	1.27705	4.21094	0.200314	0.145753	0.269966	0.744968	1.30953	1.33185	1.77952	0.290992	0.0891449	0.528198	0.291316	0.755551	0.695544	1.28141	0.261512	3.03964	1.55255	0.563129	0.543202	1.02108	1.58373	0.682992
M147	Phosphoglycerolipid	PEe	PE(38:4e)	PE(18:1e/20:3)	15.009	0.865423	0.671684	0.322563	0.352393	1.13462	0.910473	0.809603	0.386964	0.556198	0.887036	0.530429	1.0853	0.82996	1.76878	0.671822	0.378076	1.26142	0.925025	0.698009	0.147094	1.21527	1.59497	1.0049	0.339396	0.773752	1.62095	1.39748	1.21005	0.962007	0.708898	0.45271	0.967574	0.428147	0.590351	0.476585	1.30876	0.186537	3.77198	1.49992	0.523642	0.383238	1.4469	1.39156	0.873188
M148	Phosphoglycerolipid	PEe	PE(38:5e)		14.043	0.826043	0.606727	1.00916	0.649443	1.10168	0.908336	1.0415	0.315065	0.732623	1.37543	0.582329	0.578629	0.643512	0.726171	0.609226	1.03203	0.678645	1.06875	1.02163	0.655778	0.341604	1.03699	1.24842	1.2441	1.1181	1.21708	1.59248	0.88082	0.789163	0.585975	0.805955	1.17811	0.817422	0.744606	0.462916	1.47458	0.646427	1.68563	0.89911	1.13863	0.408272	1.01564	1.35553	0.668348
M149	Phosphoglycerolipid	PEe	PE(38:5e)	PE(18:1e/20:4)	14.453	0.775524	0.786389	0.352475	0.378577	0.740738	1.07361	0.734287	0.794511	0.552441	1.3192	0.592649	1.18765	0.729324	1.41915	0.621188	0.480866	1.30534	1.04579	0.963422	0.332661	1.30029	1.55775	0.637097	0.49552	0.881538	1.30306	1.32044	1.10715	1.37034	0.595955	0.305329	0.721432	0.575297	0.748536	0.795159	1.41558	0.425808	2.38166	1.46983	0.704592	0.772513	1.35941	1.4969	0.99086
M150	Phosphoglycerolipid	PEe	PE(38:6e)	PE(16:0e/22:6)	12.703	0.621607	0.910543	0.499721	0.607145	0.981371	0.854013	0.663952	1.55076	0.731658	1.01474	0.877766	0.944676	0.433315	2.49954	0.475511	0.286269	0.823688	1.26596	0.850149	0.425869	1.96789	2.88934	0.787689	1.06067	0.904882	1.02009	0.863214	2.60008	0.843689	0.488607	0.757501	0.309946	0.350259	0.474338	1.06845	2.30163	0.352614	1.71966	1.21201	0.391767	1.1011	2.28654	1.20704	1.09071
M151	Phosphoglycerolipid	PEe	PE(38:6e)	PE(18:2e/20:4)	13.059	0.703076	0.753109	0.50534	0.557356	0.840494	0.897632	0.648721	0.879852	0.580789	1.37134	0.441966	1.09324	0.660576	1.36376	0.964999	0.635608	1.27962	0.974038	1.09397	0.532416	1.31805	1.42974	0.584094	0.481685	0.952322	1.43155	1.35679	0.979804	1.12514	0.603687	0.388268	0.722506	0.626437	0.707265	0.872286	1.48698	0.521347	2.32959	1.27624	0.686411	0.766241	1.69355	1.72272	1.04456
M152	Phosphoglycerolipid	PEe	PE(38:6e)	PE(18:1e/20:5)	13.514	0.620414	0.794702	0.442314	0.423513	1.00574	0.809707	0.194461	3.11951	0.986732	0.423921	0.782032	1.24523	0.977139	1.24049	0.805031	0.162328	1.14094	0.816685	0.429364	0.405807	3.18512	1.57662	0.281068	0.211964	0.6799	0.842436	1.16143	1.82292	0.458911	0.657565	0.245777	0.313144	0.192781	0.650547	1.24521	1.11059	0.370742	1.25158	1.12262	0.445908	4.51393	2.61341	0.618178	1.73016
M153	Phosphoglycerolipid	PEe	PE(38:7e)	PE(18:2e/20:5)	12.001	0.428379	0.874587	0.643667	0.559288	1.01233	0.686927	0.0811254	3.25161	1.13594	0.350998	0.579394	1.39288	0.600428	1.36479	1.2908	0.191448	1.07114	0.62905	0.419765	0.680616	3.52711	1.58399	0.193108	0.122686	0.766694	0.645314	1.14005	1.7528	0.364372	0.560746	0.129257	0.253309	0.146581	0.679297	1.55139	1.07173	0.465402	1.13441	0.916493	0.534706	3.65254	3.87561	1.01227	2.9378
M154	Phosphoglycerolipid	PEe	PE(38:7e)	PE(16:1e/22:6)	12.459	0.763318	0.732137	0.877304	0.807532	0.87798	1.02025	0.843193	1.08473	1.33047	1.22204	0.902139	1.22852	1.05156	1.67495	0.645189	0.60328	1.14954	1.47235	0.994639	0.74856	1.50351	1.31802	0.952983	0.941469	1.57059	0.855097	0.973888	1.49866	0.93059	0.64338	0.972593	0.525402	0.703893	0.629833	0.919188	1.61705	0.783958	1.51314	1.17602	0.740877	0.946894	2.02675	1.24269	1.24265
M155	Phosphoglycerolipid	PEe	PE(40:5e)		15.277	0.629597	0.457572	0.860403	0.466909	0.729914	0.656723	0.924918	0.250322	0.589852	1.28417	0.436895	0.4529	0.359947	0.692989	0.438339	0.678875	0.330863	1.69748	0.826653	0.448228	0.250816	0.894016	1.137	0.805393	0.884248	1.22387	1.20219	0.896478	0.89198	0.237194	0.569475	0.976733	0.968329	0.955056	0.274576	1.60005	0.334218	1.78751	0.817731	0.382977	0.234526	1.04214	1.19009	0.449977
M156	Phosphoglycerolipid	PEe	PE(40:5e)	PE(20:1e/20:4)	15.591	0.655703	0.970612	0.513792	0.401405	0.73246	1.24273	1.11937	0.555616	0.610416	1.33304	0.872275	1.30281	0.583008	0.874297	0.6297	0.534619	1.25759	0.831158	1.14489	0.47691	1.3563	1.10084	0.847565	0.73306	1.24436	0.798069	2.00055	1.09874	1.17003	0.429761	0.917097	0.532533	0.696783	1.27764	0.834722	1.00302	0.274092	2.13356	1.18602	1.11542	0.492815	1.23348	0.908484	0.833776
M157	Phosphoglycerolipid	PEe	PE(40:6e)	PE(18:0e/22:6)	14.287	0.559287	0.796548	0.500883	0.55018	0.981373	0.940237	0.606864	0.867542	0.738374	0.870776	0.505079	1.66123	0.525811	1.75598	0.41737	0.342709	0.990361	1.28154	0.395025	0.33072	1.8756	2.03676	0.685323	0.631453	0.759067	0.743407	1.09753	1.44031	0.967658	0.437427	0.508585	0.493489	0.555267	0.89708	1.12984	1.49287	0.49212	1.56301	1.10838	0.538597	0.776773	1.50172	1.03032	0.747029
M158	Phosphoglycerolipid	PEe	PE(40:6e)	PE(20:2e/20:4), PE(18:1e/22:5)	14.49	0.54328	0.667396	0.440953	0.463018	0.706379	0.886838	0.65186	1.20986	0.555067	1.39529	0.584359	1.07476	1.3396	0.977838	0.644443	0.431341	0.788533	1.08591	0.641737	0.499373	0.741139	1.93698	0.597326	0.390066	0.922816	1.48628	0.894327	2.47542	0.505183	0.494028	0.339709	0.49071	0.540709	0.651882	0.588977	1.45294	0.425292	1.61814	1.16511	0.525634	1.45309	1.41716	1.12583	1.43418
M159	Phosphoglycerolipid	PEe	PE(40:6e)	PE(20:1e/20:5), PE(18:1e/22:5)	14.895	0.774673	0.824159	0.518845	0.359084	1.13982	0.817565	0.733684	1.78346	1.15123	0.537618	1.04939	1.33133	0.80177	0.878869	0.828054	0.184962	1.22517	1.35009	0.491035	0.32343	3.26225	1.08503	0.45612	0.457079	0.98447	0.902442	1.59975	1.34435	0.784539	0.311994	0.765456	0.622807	0.235642	0.923625	1.37999	0.864543	0.20284	1.5129	1.05554	0.528758	2.20174	1.84433	0.989947	1.16721
M160	Phosphoglycerolipid	PEe	PE(40:7e)	PE(18:1e/22:6)	12.821	0.209565	1.30203	0.59079	0.532769	1.09618	0.835253	0.591693	1.08588	1.27904	0.899881	0.723851	1.29854	0.427325	2.57515	0.511427	0.383356	1.29474	1.42129	0.532841	0.525052	1.99765	2.39304	0.518946	0.829497	0.77229	0.661168	0.655481	1.78067	1.30012	0.54737	0.497608	0.348163	0.347845	0.687835	1.06076	1.58071	0.783754	1.71351	0.984775	0.785949	1.08745	2.05935	1.10446	1.33154
M161	Phosphoglycerolipid	PEe	PE(40:7e)	PE(18:1e/22:6)	14.041	0.693583	0.706829	0.79835	0.641636	0.935367	1.02118	0.690757	1.19725	1.28411	1.01135	0.986418	1.34191	1.21337	1.47262	0.563738	0.462586	1.34328	1.69407	0.585015	0.439468	1.7772	1.40167	0.820831	0.631995	1.38223	0.761536	1.1586	1.64551	0.975592	0.507846	0.528229	0.615413	0.732068	0.70869	0.925604	1.6016	0.818808	1.66037	1.2478	0.558096	1.28197	1.91475	1.08849	1.37922
M162	Phosphoglycerolipid	PEe	PE(40:8e)	PE(18:2e/22:6)	12.619	0.742348	0.593936	1.0248	0.918894	1.02883	1.16332	1.04364	1.20579	1.379	1.35602	0.872317	1.2236	0.658947	1.81072	0.84073	0.487261	1.14541	1.91237	1.08753	0.747782	1.55181	1.30182	0.927025	1.53683	2.24474	0.854708	0.980631	2.68856	1.08407	0.425012	0.983122	0.41606	0.647474	0.510704	0.879256	2.04518	0.63179	1.86452	1.56033	0.722009	0.913103	2.83706	1.39303	1.34374
M163	Phosphoglycerolipid	PEe	PE(42:7e)	PE(20:1e/22:6)	15.277	0.731181	0.990851	0.957972	0.665353	1.07473	1.05792	1.00796	0.904834	1.43431	1.02556	1.52483	1.47641	0.994438	1.71777	0.61877	0.5295	1.07324	1.69224	0.638002	0.558673	2.29184	1.00474	1.15871	0.883121	1.52966	0.468023	1.72316	1.57196	1.23185	0.498197	0.99473	0.682702	0.97216	0.987012	1.10983	1.25417	0.711029	1.87876	1.05724	0.669842	0.900531	1.87648	0.792342	1.30705
M164	Phosphoglycerolipid	PEe	PE(42:8e)		14.069	0.4271	0.791013	0.741153	0.519705	0.85158	0.878544	0.582188	1.25936	1.41296	1.07018	0.797995	1.2222	2.35489	1.72563	0.251189	0.347436	0.804145	0.981917	0.260339	0.841372	1.45699	2.2722	0.459352	0.4769	1.09368	0.82365	0.702768	5.30471	0.418813	0.26813	0.327669	0.336144	0.536686	0.472022	0.693705	1.52315	0.800337	1.31961	0.961366	0.385864	1.60416	1.85387	0.560877	2.17441
M165	Phosphoglycerolipid	PI	PI(32:1)	PI(16:0/16:1)	10.602	4.3567	0.757608	2.80603	3.22094	2.29269	1.16332	1.71374	1.51117	1.64043	0.408271	0.746662	0.956931	0.431232	1.70245	1.01381	0.369358	0.740282	0.515737	2.12675	0.690264	1.12443	0.249623	1.63384	3.89401	0.812898	1.9993	0.796021	0.486132	1.64625	0.441301	4.67687	0.929214	0.451802	0.721023	2.31047	0.710262	0.35509	0.923686	0.570276	1.08463	0.942506	0.72488	0.164355	0.40702
M166	Phosphoglycerolipid	PI	PI(34:1)	PI(34:1)	12.001	1.70151	0.867606	2.46048	1.70613	1.77377	1.19385	0.980822	1.42509	1.84319	0.776642	0.814951	1.02943	0.402296	1.2287	1.03625	0.406426	0.943839	0.379046	1.38583	0.636991	0.646682	0.617553	1.16824	2.63533	0.856488	1.51564	1.32371	1.36278	1.29461	0.513227	2.90656	1.2086	0.820303	0.940982	1.85231	1.24923	0.575144	1.03588	1.05889	1.39798	0.958008	1.19126	0.740369	0.535374
M167	Phosphoglycerolipid	PI	PI(34:2)	PI(16:0/18:2)	10.899	1.76299	0.694922	2.42106	2.13408	1.91831	0.956273	1.33514	1.384	2.12016	0.836311	0.818301	0.735931	0.291543	1.04288	0.499314	0.523179	0.953154	0.367838	1.78293	0.702017	0.546203	0.751013	1.66049	2.60593	0.798996	1.6032	0.946932	0.837019	1.9097	0.500085	4.53507	1.38005	1.11211	1.44919	1.46448	1.25373	0.597719	1.13558	0.725422	1.21643	1.13364	0.871624	0.712999	0.414977
M168	Phosphoglycerolipid	PI	PI(36:1)	PI(36:1)	13.555	1.25318	0.79242	1.82431	1.22641	1.72763	1.06669	0.603841	1.2556	1.22614	0.886467	0.621118	0.981375	0.416784	1.0136	1.20046	0.500054	0.924887	0.336885	0.937236	0.67511	0.695715	0.856864	1.02733	2.77399	0.993003	1.15957	1.47829	1.71296	1.32186	0.529161	2.00311	0.868439	0.727897	1.06747	1.43611	1.47385	0.580402	1.43664	1.54595	1.00536	0.977147	1.58101	0.851832	0.492896
M169	Phosphoglycerolipid	PI	PI(36:2)	PI(18:0/18:2)	12.381	0.995087	0.731713	2.66438	1.27902	1.50405	0.985781	1.02355	1.28224	1.79376	0.890731	0.921766	0.829248	0.407368	0.882984	0.569414	0.72866	1.00682	0.587201	1.13845	0.811121	0.694886	0.80642	1.23537	3.02095	1.13839	1.00898	1.10852	1.46588	1.68671	0.480719	3.53114	1.12532	1.31353	1.12094	1.10345	1.45006	0.981154	1.26931	0.913823	1.17228	1.17021	1.05467	0.835368	0.509064
M170	Phosphoglycerolipid	PI	PI(36:3)	PI(18:1/18:2)	11.025	1.24332	0.681201	2.22337	2.17286	2.53303	0.703303	0.485238	1.85455	1.19076	0.998945	0.488774	0.862738	0.13959	0.597271	0.633186	0.712746	1.41703	0.430939	1.36863	0.686696	0.323158	0.984392	1.07488	3.13528	1.6722	0.87889	1.33873	2.31371	2.14608	0.315651	2.63433	1.32382	0.887637	1.87886	1.1961	1.315	0.403421	1.12727	0.931533	0.823053	1.4958	1.43133	1.28822	0.376349
M171	Phosphoglycerolipid	PI	PI(36:3)	PI(36:3)	11.244	2.62256	0.86315	1.67556	1.54056	1.91865	0.878415	0.99525	2.08901	1.18183	0.575733	0.726936	0.90815	0.140565	1.08069	0.814255	0.484096	1.42622	0.326044	1.80045	1.03718	0.745865	0.893205	0.774839	2.24109	0.910373	1.55279	1.0056	1.18444	2.23111	0.402387	2.06474	1.64811	0.857994	1.26671	1.16381	0.743872	0.385567	1.09228	0.869896	0.630882	1.06765	1.16542	0.611623	0.590434
M172	Phosphoglycerolipid	PI	PI(36:4)	PI(16:0/20:4)	10.639	3.03052	0.920472	1.06057	1.58324	1.28193	1.13411	1.07971	1.33839	1.00742	0.938552	1.10236	0.855361	0.394029	1.04024	1.31996	0.517754	1.02715	0.589322	2.57163	0.99329	0.947274	0.915872	0.843001	2.85091	1.04615	1.89914	0.865089	1.5545	1.78834	0.513247	1.5991	1.02459	1.06784	1.30712	1.72469	1.05304	0.539646	0.843871	0.956592	0.766183	1.1512	1.01616	0.760288	0.758076
M173	Phosphoglycerolipid	PI	PI(38:3)	PI(18:0/20:3)	12.721	1.32902	0.908788	0.892071	0.817135	1.11168	0.756768	0.881594	1.68167	0.72143	0.698197	0.947478	0.887203	0.274985	0.946435	1.65499	0.655636	1.10514	0.557757	1.50993	0.824322	1.52537	1.02727	1.00698	2.34769	1.41997	1.57072	0.564567	2.16211	1.53496	0.395099	1.2984	0.789634	0.57377	1.12843	1.00824	1.11212	0.51276	0.983429	1.00462	0.527611	1.33107	0.86295	0.945382	0.714415
M174	Phosphoglycerolipid	PI	PI(38:3)		13.18	1.1511	1.11339	0.372148	0.465764	0.659783	0.538912	0.765021	0.618237	0.407149	0.783412	0.536876	1.2871	0.26099	0.947796	1.74818	0.885102	1.61395	0.638907	1.97385	0.680303	0.943831	1.10477	0.698969	0.670965	0.532765	1.27429	0.830064	1.79463	1.39798	0.337187	0.269631	1.61921	0.755088	0.93165	0.763216	0.932535	0.560685	0.800104	0.932277	0.544857	0.402861	0.71183	1.27267	0.918036
M175	Phosphoglycerolipid	PI	PI(38:4)	PI(18:0/20:4)	12.095	0.997586	0.977749	0.767016	0.833494	0.809115	1.03133	0.778607	0.986434	0.977944	1.15988	1.0856	1.21108	0.497876	0.971605	0.983317	0.903659	0.829977	1.03479	1.57732	0.843696	0.964899	1.12334	0.675253	2.0887	1.66328	1.30212	0.827841	2.25711	1.31941	0.490863	0.843937	0.932167	0.965069	0.960008	0.985856	1.19795	0.908983	0.862779	0.974473	1.06003	0.883926	0.800783	1.31363	1.07199
M176	Phosphoglycerolipid	PI	PI(38:5)	PI(-/22:5)	10.747	2.5013	0.815263	1.60835	2.57298	2.03547	0.864865	0.86003	1.97277	0.955496	0.984859	0.712996	1.08433	0.341988	0.955147	0.908726	0.651945	1.22414	0.577214	2.02378	0.766098	0.521488	0.840649	0.731611	3.45901	1.22727	1.49878	1.07831	1.74518	2.08185	0.388469	2.05563	1.31011	0.974163	1.33586	1.67989	1.19717	0.583441	0.848459	0.809653	0.718361	1.70782	0.853094	1.01323	0.565313
M177	Phosphoglycerolipid	PI	PI(38:5)		11.17	0.990081	0.916392	2.16223	1.20992	1.10856	0.996845	0.437475	3.61211	1.93109	0.442591	1.00132	0.770798	0.578226	0.656374	3.02059	0.409592	1.12769	0.721766	1.31976	1.05896	3.0478	0.701401	0.366402	1.91812	2.39429	0.52626	0.716699	3.13715	0.92593	0.319376	1.93242	0.430181	0.373342	0.730753	2.03293	0.691742	0.880473	0.369569	0.797474	0.496513	3.38524	2.61181	0.261134	1.32634
M178	Phosphoglycerolipid	PI	PI(38:6)	PI(16:0/22:6)	10.28	2.78731	1.16651	3.63078	2.59422	1.97194	1.2982	1.0098	2.15344	3.16637	0.827668	1.14495	1.00179	0.184887	1.1603	0.701184	0.157462	1.23153	0.35543	1.23758	0.659537	0.829221	0.750419	1.57134	3.76639	0.849336	0.870759	1.06787	1.89373	1.50851	0.223004	5.53794	0.806121	0.562984	1.08036	2.70912	1.14977	0.609246	0.530015	0.721995	1.25959	1.40978	1.60818	0.525733	0.67925
M179	Phosphoglycerolipid	PI	PI(40:4)		13.151	0.951117	0.46226	0.787088	1.13282	0.968559	1.26462	1.08906	0.523534	0.709339	0.954019	0.973436	1.16534	0.588717	1.1777	1.2868	0.965008	0.690391	1.10786	1.73209	0.965609	0.821494	0.778862	0.927385	1.29957	1.12612	1.42468	0.762151	1.61922	1.37555	0.32062	0.717077	1.2456	0.986157	1.08777	0.838581	1.24882	0.835121	1.26958	1.50805	0.625513	0.630997	0.725599	1.23046	0.959672
M180	Phosphoglycerolipid	PI	PI(40:5)		12.188	0.986324	1.10901	1.81179	0.990447	0.789173	0.947627	0.80296	2.54921	1.47071	0.861278	1.10615	1.35214	0.785019	1.24152	1.55414	0.312593	0.537653	0.646298	1.50038	0.563729	1.41045	0.807455	1.08921	2.3133	0.993377	1.10082	0.809007	2.31233	1.06927	0.552315	1.73934	0.876623	1.05785	0.896026	1.34875	1.5883	0.918826	0.38188	0.913351	0.624853	2.42493	0.843222	0.949352	1.09636
M181	Phosphoglycerolipid	PI	PI(40:5)	PI(-/22:5)	12.673	0.974424	0.367513	0.825034	1.47722	1.38774	1.69107	1.3793	0.803081	1.04565	0.520123	1.205	1.08624	0.364059	0.925212	0.803288	0.419778	0.947144	2.07311	1.02453	0.766914	1.33	0.705796	1.04624	3.9678	1.03393	1.19176	0.887882	4.0012	1.30642	0.303976	2.68086	0.907396	0.561789	0.989655	0.994965	1.56299	0.637482	1.17391	2.55521	0.659591	0.748917	1.00439	0.890017	1.01276
M182	Phosphoglycerolipid	PI	PI(40:6)	PI(18:0/22:6)	11.704	1.25613	1.06837	2.82367	1.63016	1.42593	1.16706	0.843815	1.41935	2.49942	0.767431	1.23075	1.23443	0.592617	1.16811	0.82869	0.379056	0.999758	0.778052	0.844158	0.686502	1.00885	0.764458	1.33598	2.75234	0.840838	0.598427	0.869878	2.42884	1.33733	0.489906	3.54013	0.826249	0.84792	1.01567	1.53161	1.41886	0.954634	0.692512	1.00891	0.970887	1.25051	1.01538	0.64682	0.908645
M183	Phosphoglycerolipid	PS	PS(36:1)		13.85	0.676319	0.548705	1.31827	0.36014	0.223383	0.350568	0.16284	0.633127	0.340022	0.403714	0.320287	0.171186	0.216876	0.188877	0.190714	0.165074	0.195502	0.149202	0.222354	0.178778	0.285532	0.179487	0.415681	0.355801	0.247193	0.218038	0.41933	0.542044	0.293621	0.17243	0.763463	0.848356	1.15994	2.39734	0.490791	1.0166	0.285315	0.312371	0.47387	0.2023	0.650771	0.607728	0.206526	0.505594
M184	Phosphoglycerolipid	PS	PS(38:4)		12.35	0.439296	0.197134	0.87429	0.293514	0.23928	0.173219	0.416847	0.277501	0.228516	0.335802	0.181651	0.168551	0.165063	0.189867	0.16921	0.181167	0.192548	0.161473	0.269438	0.163525	0.235982	0.20544	0.217053	0.240041	0.20795	0.278452	0.399005	0.415842	0.229621	0.200081	0.61854	0.590086	0.900499	1.80723	0.186939	1.30958	0.306138	0.283689	0.313742	0.204653	0.211483	0.376829	0.199629	0.547124
M185	Sphingolipid	Cer	Cer(d34:1)	Cer(d18:1/16:0)	13.596	1.59557	0.564295	2.45702	2.47423	1.19695	1.40916	1.22382	0.872111	1.60116	1.01495	2.43789	0.577028	0.896394	0.927417	1.10248	0.963922	0.724628	1.49683	1.09353	0.920005	1.09544	0.529846	2.00896	4.46438	0.99792	0.715087	0.750287	1.1287	0.764589	1.01029	1.53173	1.0096	1.16472	0.713904	0.594716	1.03833	0.56013	1.06361	1.59047	1.82321	0.685958	0.911897	1.41082	0.451293
M186	Sphingolipid	Cer	Cer(d36:1)	Cer(d18:1/18:0)	15.04	2.03727	0.367104	2.62152	2.46456	0.891829	1.89493	1.64976	0.56187	1.45596	1.3844	3.68075	0.418287	1.16278	0.830694	2.07353	1.17556	0.269008	2.60701	1.4651	0.675287	1.89796	0.698441	2.70292	6.28759	0.850872	0.926592	0.351083	1.29831	0.533153	0.904221	0.437759	0.637832	0.985286	0.535219	0.195578	1.1171	0.298072	1.09048	2.74066	2.07333	0.537526	0.675455	1.97136	0.365275
M187	Sphingolipid	Cer	Cer(d38:1)	Cer(d18:1/20:0), Cer(d16:1/22:0)	16.137	1.77744	0.474638	1.22041	1.4923	0.668378	1.26972	1.32481	0.908316	0.914039	1.07623	1.57574	0.681614	0.803276	0.840684	1.5983	0.799151	0.662022	1.42747	1.53938	0.846728	2.01162	0.861371	1.60099	4.04026	0.649207	1.22664	0.497739	1.6462	0.772062	1.02322	0.464347	0.642158	0.794649	0.770487	0.355817	1.22288	0.48665	1.37538	2.1618	1.33345	0.940948	1.36492	1.65867	0.494768
M188	Sphingolipid	Cer	Cer(d40:0)	Cer(d18:0/22:0)	17.25	0.999048	0.317243	1.38793	0.888073	0.382678	0.478549	1.38634	0.740743	1.32911	0.890604	2.33969	0.579443	0.278228	1.1597	1.7737	1.00988	0.335333	1.33169	1.45732	0.316343	1.38682	0.629292	1.22861	4.13123	1.57285	2.06402	0.641613	0.725689	0.86528	0.380359	1.00867	0.63915	1.84935	0.751572	0.894612	2.06102	0.51113	1.11737	1.10462	1.50693	0.855977	1.67688	0.565434	1.3137
M189	Sphingolipid	Cer	Cer(d40:1)	Cer(d18:1/22:0)	16.982	0.984783	0.299961	0.62187	0.80275	0.492485	1.22723	1.2561	0.858617	0.607664	1.09456	0.996769	0.713066	0.709839	0.940014	1.65456	0.71101	0.634446	1.22622	1.31105	0.814475	1.72747	0.879731	1.08646	2.0729	1.03889	1.51536	0.619486	1.67836	0.892776	1.0148	0.636833	0.629038	0.903851	0.720575	0.533761	1.39437	0.638931	1.32394	1.81111	1.0434	0.918474	1.48444	1.48818	0.538486
M190	Sphingolipid	Cer	Cer(d40:2)	Cer(d18:2/22:0)	16.289	0.925608	0.255656	0.688868	0.267706	0.432895	1.78785	1.12908	0.952087	0.622418	1.15962	0.752632	0.602903	1.08237	0.80613	1.85988	0.615798	0.815685	1.32892	1.86808	0.735238	1.53615	1.1436	1.14979	1.34697	0.570181	1.34154	0.639162	2.28029	1.07892	0.913118	0.432013	0.613486	0.721992	0.629419	0.374361	1.47016	0.513122	1.24309	2.02773	0.797394	0.865101	1.42356	1.70696	0.228583
M191	Sphingolipid	Cer	Cer(d41:1)	Cer(d18:1/23:0), Cer(d17:1/24:0)	17.353	0.786033	0.329817	0.349794	0.327597	0.446869	1.54235	1.35904	0.998402	0.556179	1.05188	0.940871	0.629939	0.537871	0.888247	1.15756	0.632313	0.60155	1.27663	1.17804	0.754269	1.5559	0.88168	0.938362	0.926763	0.934515	1.62292	0.591295	1.61459	1.05623	0.976345	0.712198	0.641039	0.754174	0.789796	0.648707	1.42386	0.705814	1.40816	2.05787	0.881971	0.866569	2.04215	1.34987	0.61362
M192	Sphingolipid	Cer	Cer(d41:2)	Cer(d18:2/23:0)	16.725	0.78025	0.247676	0.192543	0.231822	0.248802	1.82508	1.03294	0.946597	0.478964	0.993761	0.604581	0.606573	0.741832	0.797865	1.43849	0.566336	0.921296	1.25019	1.75943	0.718525	1.53593	1.11455	0.974442	0.318407	0.621013	1.38218	0.413616	2.10405	1.2015	0.892057	0.490305	0.4946	0.542063	0.648817	0.452667	1.41522	0.549464	1.22491	1.81068	0.525586	1.00272	2.14408	1.49588	0.275006
M193	Sphingolipid	Cer	Cer(d42:0)	Cer(d18:0/24:0)	17.917	0.631184	0.474277	1.07774	0.655031	0.405151	0.395254	1.37334	0.854201	1.11311	0.838205	2.1257	0.773668	0.25902	1.04781	1.37882	0.993611	0.349686	1.19245	1.18208	0.347952	1.458	0.735396	1.0558	2.22784	1.87907	1.9402	0.792803	1.02876	0.929945	0.401505	1.04279	0.740512	1.60267	0.642679	1.04384	2.13462	0.737146	1.03062	0.886705	1.2776	1.10457	1.5183	0.587262	1.3179
M194	Sphingolipid	Cer	Cer(d42:1)	Cer(d18:0/24:1)	17.197	1.01489	1.02929	2.88766	2.39473	0.932164	0.750555	1.4655	0.890597	2.14285	0.824245	3.99305	0.705109	0.344639	1.35225	1.05422	1.34442	0.327441	1.33983	1.06633	0.886739	1.23142	0.455192	1.76459	7.47311	2.05124	1.43587	0.663091	0.789836	0.754499	0.220138	1.84622	0.864282	1.6858	0.449246	0.785619	1.34201	0.695287	0.948285	1.11884	2.11478	0.637716	1.38963	0.51586	1.73977
M195	Sphingolipid	Cer	Cer(d42:1)	Cer(d18:1/24:0)	17.69	0.575926	0.377472	0.500018	0.478726	0.444148	1.12443	1.41521	1.06014	0.50656	1.09026	0.811698	0.716579	0.572676	1.01832	1.12092	0.660025	0.592558	1.14338	1.17498	0.801407	1.67568	0.904427	0.827479	1.28433	1.34043	1.44738	0.663376	1.82145	0.835606	0.935118	0.690015	0.605477	0.848657	0.663282	0.674019	1.46779	0.846162	1.16916	1.56734	0.92561	1.08502	1.48192	1.35037	0.572609
M196	Sphingolipid	Cer	Cer(d42:2)	Cer(d18:1/24:1)	16.919	1.1082	0.666324	1.12354	2.02187	0.857193	2.03754	1.50158	0.996862	0.987831	1.32027	1.35327	0.747542	0.752672	1.22511	1.04431	0.919108	0.629134	1.2395	1.08251	1.7637	1.42405	0.666747	1.29889	3.67407	1.49882	1.19053	0.677602	1.74451	0.923651	0.807172	1.12449	0.826867	0.979603	0.577125	0.590191	1.01404	0.722045	1.31259	2.47061	1.48551	0.75828	1.40534	1.38745	0.69025
M197	Sphingolipid	Cer	Cer(d42:2)	Cer(d18:2/24:0)	17.126	0.512436	0.289388	0.342848	0.0495517	0.309045	1.59432	0.963794	1.09778	0.386045	1.17825	0.484236	0.747816	0.911981	0.811627	1.44989	0.532639	0.801696	1.08587	1.4694	0.817836	1.68149	1.13644	0.764829	0.815931	1.0298	1.24201	0.608872	2.07618	1.11023	0.99049	0.577281	0.508493	0.596195	0.593814	0.481042	1.53424	0.715456	0.990973	1.56512	0.632128	1.10981	1.65978	1.6978	0.33585
M198	Sphingolipid	Cer	Cer(d42:3)	Cer(d18:1/24:2), Cer(d18:2/24:1)	16.228	1.01599	0.465295	1.13236	1.83638	0.774509	2.81843	1.4551	1.0403	0.890348	1.36531	1.09796	0.71901	1.1206	1.02755	1.05282	0.834505	0.780128	1.10241	1.38747	1.60004	1.16122	0.744656	1.43823	3.08747	1.29274	1.0205	0.606464	2.09653	1.15919	0.775753	1.0713	0.794544	0.777801	0.484444	0.419812	1.10249	0.593782	1.13207	2.71674	1.1136	0.745319	1.61554	1.43227	0.435845
M199	Sphingolipid	CerG1	CerG1(d34:1)	CerG2(d18:1/16:0)	11.944	1.23009	0.783052	2.29744	1.91674	2.55122	1.92897	0.907279	1.24961	1.71908	1.22417	1.33387	0.698695	0.478361	1.6324	0.714377	0.679151	0.436082	0.99289	0.707116	1.10316	0.880149	0.841381	1.40522	2.6892	1.99038	0.984985	1.82597	1.68071	0.877749	1.41473	2.57798	1.38043	1.33738	0.653025	1.02985	1.37046	0.63291	1.56971	2.05033	0.963709	0.938308	1.07908	0.927111	0.648852
M200	Sphingolipid	CerG1	CerG1(d40:1)	CerG1(d18:1/22:0)	16	1.31477	0.525005	0.808386	0.70286	1.33365	1.27675	1.37615	1.61307	0.434432	1.33027	0.462481	0.622151	0.370953	1.60845	1.05218	0.805556	0.422942	1.24988	0.757098	0.943705	0.885091	1.00246	0.714231	1.17148	1.65273	1.49097	1.70656	2.17869	1.03679	0.856959	0.93193	0.991781	0.547893	1.08811	1.01963	1.86852	0.565865	1.30548	1.9714	0.530566	1.34105	0.917099	1.2589	0.437593
M201	Sphingolipid	CerG1	CerG1(d40:2)	CerG1(d40:2)	15.171	1.17562	0.353262	0.606314	0.581327	1.2055	1.92128	1.25682	1.31074	0.625411	1.33446	0.539368	0.959301	0.310033	1.37507	1.19505	0.764669	0.486194	1.57618	1.19261	0.832465	0.711931	1.16532	0.70294	0.911743	1.58869	1.0859	1.77723	2.79383	1.44048	0.824314	0.8546	0.765404	0.514024	0.947357	0.565748	1.52325	0.717392	1.27936	2.12213	0.514225	1.2384	1.45038	1.15236	0.367101
M202	Sphingolipid	CerG1	CerG1(d42:1)	CerG1(d18:1/24:0)	16.818	1.34458	0.705625	0.947635	0.524687	1.26843	1.62918	0.932335	2.03668	0.468937	0.992899	0.569441	0.674069	0.315134	1.80486	1.09972	0.585913	0.476117	0.858265	0.801537	0.663825	0.958427	1.02832	0.737815	1.10629	1.83033	1.34756	1.48728	2.15537	1.05911	1.02443	1.34473	1.04411	0.430145	0.978546	1.40632	2.05704	0.593666	1.4241	2.1451	0.479593	1.23059	1.02448	0.936906	0.470015
M203	Sphingolipid	CerG1	CerG1(d42:2)	CerG1(d18:1/24:1)	15.938	1.49385	0.886379	1.9492	2.31985	2.54772	1.70681	1.16803	1.03601	0.961496	2.20916	0.809615	0.815664	0.364191	2.24418	0.531111	0.652567	0.479358	1.28989	0.692328	1.38284	0.735661	0.734369	0.759279	2.36827	1.34897	0.994425	1.3856	1.91837	1.21912	0.771575	2.03217	1.41143	0.857373	0.859549	1.06854	1.24864	0.682644	1.98782	3.39734	0.818118	1.0149	0.97171	1.05959	0.644965
M204	Sphingolipid	CerG1	CerG1(d42:3)	CerG1(d18:2/24:1), CerG1(d18:1/24:2)	15.109	1.77091	0.78906	1.01611	1.19434	1.89023	2.13921	1.01699	0.964327	1.12419	1.24182	0.807354	1.06854	0.528508	1.60846	0.686686	0.831383	0.664968	1.22693	0.847068	1.06048	0.512485	0.885848	0.935213	2.29871	1.29356	0.816293	1.49308	1.89629	1.49338	0.850372	2.48551	1.25951	0.897833	1.01621	0.948063	1.19982	0.780794	1.38213	2.35255	0.867249	1.21984	1.18555	1.16189	0.569685
M205	Sphingolipid	CerG1+O	CerG1(d42:1)+O	CerG1(d42:1)+O	15.456	1.20936	0.947332	1.27908	1.28625	1.91095	1.79147	1.26281	1.25045	0.63082	1.48755	0.635065	1.04963	0.296908	1.78908	0.692699	0.788687	0.548211	1.50824	0.694365	1.34677	0.879348	0.890538	0.660547	2.23011	1.46185	0.671446	1.15931	3.43186	1.39724	0.978931	1.42135	0.962066	0.44241	0.888475	1.05004	1.75603	0.802197	1.39331	2.74216	1.0944	1.14264	1.29015	1.20571	0.593151
M206	Sphingolipid	CerG1+O	CerG1(d42:1)+O	CerG1(d18:1/24:0+O)	16.613	1.13691	0.37689	0.172116	0.129264	0.601974	0.92859	1.42457	1.25353	0.65748	0.802036	1.22524	1.14837	0.122577	1.36242	0.917141	1.22592	0.953127	0.314054	0.90583	0.529845	0.698625	0.742167	0.68409	0.337006	0.666082	1.16307	0.700887	1.70561	1.16836	0.741824	1.66249	0.562222	0.303463	1.26912	1.17996	1.01824	0.145299	0.556833	1.10784	0.820966	0.942452	1.73853	0.454892	1.43725
M207	Sphingolipid	CerG1+O	CerG1(d42:2)+O	CerG1(d42:2)+O	15.691	1.56619	0.476772	0.192985	0.215198	1.23452	1.52298	1.25332	0.858519	1.05496	0.710872	2.06968	1.58929	0.152784	1.69881	0.59382	1.70186	0.990337	0.193886	0.823266	1.35024	0.568527	0.344617	0.615639	0.532723	0.733627	1.35951	0.414493	1.09458	1.06007	0.339204	2.50059	0.425059	0.733189	1.22314	1.28036	0.54288	0.197642	0.603374	1.9558	1.23818	0.671038	1.70831	0.505532	2.00675
M208	Sphingolipid	CerG2	CerG2(d34:1)	CerG2(d18:1/16:0)	11.304	1.08407	0.954836	1.00911	0.96678	0.861495	1.41795	1.6814	1.75619	0.731367	1.03341	1.13994	0.697629	0.111922	1.57988	0.347156	0.836559	0.475312	1.48059	0.690799	1.72572	0.819254	1.22459	0.892502	1.42686	1.49768	0.835552	1.55309	1.42165	1.05038	0.260221	0.924536	1.26151	1.07829	1.01941	1.10219	1.84298	0.665023	0.898483	1.85459	0.787695	1.47179	1.28886	0.8652	0.677066
M209	Sphingolipid	CerG2	CerG2(d42:1)	CerG2(d18:1/24:0)	16.418	1.02329	0.464642	0.959269	0.810913	0.779853	0.916534	1.33743	1.30581	0.733202	1.12924	1.14201	0.879604	0.447887	0.94049	0.484133	0.542312	0.588001	1.64146	0.659271	0.838813	0.939507	1.53151	1.12605	1.69589	1.91286	0.540319	1.47314	2.5675	1.03115	0.453017	2.26194	0.969752	0.657448	0.879946	0.779409	1.9868	0.596836	1.17908	1.1288	0.486428	0.976892	1.33379	0.847607	0.83447
M210	Sphingolipid	CerG2	CerG2(d42:2)	CerG2(d18:1/24:1)	15.488	1.29402	0.881021	1.46614	1.31349	1.12712	1.25196	1.55532	1.55921	1.03401	1.20571	1.31284	0.835475	0.310224	1.45503	0.583325	0.691423	0.387596	1.78446	0.661035	1.79341	0.799289	1.25101	1.19758	2.44808	1.82495	0.836701	1.44098	1.85545	1.07263	0.331227	1.55101	1.32542	0.853944	0.870346	1.05322	2.05375	0.556619	0.935667	1.72072	0.584515	1.17924	1.36192	0.917927	0.706366
M211	Sphingolipid	CerG2	CerG2(d42:3)	CerG2(d18:2/24:1), CerG2(d18:1/24:2)	14.574	1.24015	0.912508	1.40798	1.42145	1.21792	1.55572	1.80006	1.66489	0.907435	1.25538	1.0207	0.724425	0.430126	1.42048	0.53042	0.722491	0.414389	1.38585	0.786103	1.53389	0.437126	1.32234	1.11014	1.60405	1.90841	0.603536	1.69199	1.76962	1.25963	0.256687	1.43606	1.28992	0.661659	1.04566	1.17851	2.61441	0.458945	0.797141	1.72691	0.408266	1.43168	1.2897	0.878444	0.414948
M212	Sphingolipid	CerG3	CerG3(d34:1)	CerG3(d18:1/16:0)	10.912	0.802206	0.660138	1.13456	0.934373	1.32946	1.15457	1.61951	0.859206	0.705758	1.24852	0.883436	0.798745	0.520548	1.12641	0.684916	1.19135	0.669778	1.56634	0.713449	1.16158	0.584544	1.11246	1.38416	1.88095	1.05335	0.646333	1.50624	1.70007	1.27135	1.50832	1.33588	0.999216	0.986935	0.804071	0.859036	2.26163	0.886636	1.77213	1.92692	1.41744	0.704888	0.877831	1.09513	0.545249
M213	Sphingolipid	CerG3	CerG3(d40:1)		15.23	0.509213	0.371105	1.20665	0.49496	1.39688	1.17795	1.5947	1.13887	0.628711	0.952431	0.936296	0.537503	0.436152	0.822271	1.15714	0.661095	0.432784	2.25232	0.690489	1.14606	0.53629	0.977593	0.949162	1.08031	1.0457	0.213048	1.77584	2.66805	1.64116	1.29874	0.756884	0.788755	0.994085	0.631161	0.532753	2.71239	0.75716	1.69507	1.40955	0.97242	0.978845	1.74282	1.12415	0.569043
M214	Sphingolipid	CerG3	CerG3(d42:1)		16.146	0.574577	0.413948	0.937313	0.541052	1.11807	1.02542	1.75785	1.43506	0.481021	1.07116	0.730225	0.689881	0.546677	0.823017	1.08785	0.802583	0.721009	2.19288	0.710429	1.03758	0.488896	1.06395	0.870127	1.27415	1.2759	0.299953	1.80241	2.68623	1.37972	1.23842	1.116	0.855684	0.693661	0.563845	0.883878	2.46909	0.757809	1.49499	1.3844	0.83295	1.09089	1.26524	1.14552	0.450903
M215	Sphingolipid	CerG3	CerG3(d42:2)		15.171	0.541093	0.658825	1.26609	1.04574	1.50039	1.37236	1.5761	1.17059	0.630028	1.29578	1.1103	0.852124	0.651121	1.09722	1.14026	1.08431	0.651124	1.88733	0.877341	1.48077	0.480021	0.960664	1.10864	2.31686	1.33191	0.410531	1.26372	2.69254	1.2319	1.20519	1.17744	0.857161	0.830688	0.487585	0.925904	2.02311	0.843414	1.71468	2.02329	0.998466	0.904942	1.32908	1.14209	0.7928
M216	Sphingolipid	Gb4	Gb4(d34:1)	Gb4(d18:1/16:0)	10.453	0.987195	0.916195	0.964563	0.817733	0.90398	1.21585	1.57301	1.19187	0.701999	1.15076	0.831012	0.643043	0.355015	1.39547	0.542568	0.83008	0.833454	1.39277	0.847859	1.25835	0.876607	1.10107	1.10079	1.79637	0.990889	0.787293	1.57093	1.87398	1.10923	0.986697	1.22084	0.84454	0.870866	0.951732	1.03653	1.77345	0.881183	1.01862	1.71956	1.22447	0.959595	1.17301	0.949468	0.609715
M217	Sphingolipid	GM3	GM3(d34:1)	GM3(d18:1/16:0)	10.008	1.02249	0.773869	2.71803	2.14506	1.524	1.80685	1.41226	0.964233	1.5366	1.63582	1.33486	0.733897	0.882589	0.980542	0.804778	0.855377	0.666426	1.5498	0.814488	1.28821	0.93332	0.857294	2.15171	4.65614	1.73123	0.475213	1.52565	2.14944	1.39777	0.960227	1.46517	1.00535	1.8269	0.568551	0.796537	1.55489	0.639778	1.21888	1.79827	1.2746	0.748521	1.10959	0.741606	0.681458
M218	Sphingolipid	GM3	GM3(d36:1)		11.432	0.501573	0.378624	1.7346	0.888099	1.31459	1.09993	1.27918	1.03141	0.442646	1.25935	1.15729	0.786421	0.749291	0.84053	1.04328	0.883833	0.817458	1.30476	1.14102	1.12027	0.952642	1.10883	0.92518	2.32519	1.58636	0.542897	1.35147	2.92147	0.996432	0.982037	0.634379	0.932056	1.14639	0.337013	0.556103	1.68424	0.390724	2.05399	1.95982	1.26861	0.950733	1.22216	1.85069	0.695931
M219	Sphingolipid	GM3	GM3(d40:1)	GM3(d18:1/22:0)	14.375	0.707255	0.436503	1.56624	0.957568	0.69283	1.12608	1.41116	1.24925	0.7893	1.09079	1.32248	0.778662	1.06837	0.781728	1.64407	0.894376	0.849706	1.99537	1.19784	0.944253	1.65516	1.10792	1.62532	2.21971	1.78276	0.634839	1.05341	2.96116	1.40847	0.806238	0.588068	0.671147	1.10324	0.599655	0.590813	2.00225	0.926136	1.20479	1.47814	1.11302	1.018	1.21347	0.812709	0.714803
M220	Sphingolipid	GM3	GM3(d41:1)		14.949	0.698406	0.528251	1.14518	0.674108	0.941833	1.33404	1.39057	1.21775	0.899209	1.23604	1.66401	0.801634	1.10229	0.729355	1.45895	0.938421	0.988622	2.57192	0.983443	0.620739	1.6441	1.43743	1.78589	1.69547	1.92216	0.843825	1.1161	2.44274	1.6078	0.913716	0.630765	0.807994	0.929972	0.598889	0.725185	2.03683	0.935188	1.51769	1.52754	0.990219	1.10686	1.64829	0.79715	0.637701
M221	Sphingolipid	GM3	GM3(d42:1)	GM3(d18:1/24:0)	15.428	0.575534	0.59363	1.31122	0.949291	0.681271	1.10254	1.34162	1.37273	0.713783	1.48395	1.14865	0.815692	1.04057	0.722458	1.38256	0.915955	0.91994	1.93594	1.00609	0.833609	1.3532	1.22287	1.49602	2.27443	2.15199	0.62493	1.12311	2.65148	1.61123	0.75358	0.717083	0.739242	0.850963	0.423513	0.748045	1.88338	0.916789	1.12242	1.37327	0.898187	1.20822	1.15393	1.00355	0.646284
M222	Sphingolipid	GM3	GM3(d42:2)	GM3(d18:1/24:1)	14.304	0.793343	0.785234	2.55192	2.26096	1.12941	1.63762	1.3803	1.09935	1.11918	1.50472	1.58975	0.886244	1.01062	1.00569	1.00954	0.961671	0.822515	1.68608	0.973127	1.67244	1.2397	0.857287	1.6854	4.37662	1.94822	0.545654	1.00923	3.15303	1.42106	0.810067	1.03131	0.821954	1.26954	0.500622	0.845485	1.6009	0.948295	1.28478	2.27669	1.17668	0.891131	1.07109	0.938268	0.876407
M223	Sphingolipid	GM3	GM3(d42:3)		13.133	0.754487	0.614301	2.27347	2.24191	1.20336	2.50799	1.33582	0.974107	1.17416	1.86318	1.23008	0.9757	1.5547	0.852448	0.834969	1.01432	1.16288	1.64123	1.04932	1.70086	0.74307	0.95442	1.61631	2.27038	1.99349	0.400639	1.24092	2.40945	2.27428	0.740423	0.866531	1.01031	1.43729	0.40595	0.633071	1.36081	0.970679	1.09287	2.30323	1.03109	0.790101	0.971963	1.02422	0.711268
M224	Sphingolipid	GM3+O	GM3(d34:1)+O	GM3(d34:1)+O	9.699	3.88938	1.06732	1.58015	0.957563	1.91158	1.30271	1.70047	0.932435	1.64559	0.782221	3.17325	0.553513	0.961558	1.13775	1.25707	1.28594	0.704173	0.808968	0.837969	1.28445	0.800817	0.510963	2.89455	2.49531	1.00281	0.704732	1.0683	1.88653	0.853076	1.3494	2.21515	0.737773	1.20069	0.742089	1.08882	1.20906	0.269891	0.521584	1.44804	1.77745	0.599803	1.28005	0.353352	0.983489
M225	Sphingolipid	SM	SM(d32:1)	SM(d32:1)	10.091	1.19467	0.598962	0.947261	0.961472	1.16931	1.41936	1.09997	0.920391	1.24835	0.920879	1.14843	0.975318	0.779597	1.03413	0.735155	0.691053	1.0332	1.17869	1.26553	0.933971	1.3543	1.37464	1.21473	1.54117	1.34182	0.907305	0.846352	1.88914	1.18691	1.46045	1.77414	0.654228	0.788411	0.815723	0.63032	1.35154	0.725835	1.33518	1.52788	0.845165	0.828433	1.67565	0.716263	1.02747
M226	Sphingolipid	SM	SM(d32:2)	SM(d32:2)	8.925	1.52877	0.623812	0.922786	0.673826	1.03307	2.32903	1.05737	1.10805	1.18938	0.557617	0.612051	0.877007	0.595035	1.26013	1.02223	0.749389	0.968804	0.772894	1.68186	0.984818	1.37539	1.69794	1.39555	1.00193	0.712683	1.0681	0.867239	2.28419	1.50217	1.40859	1.34617	0.706515	0.507818	1.11363	0.744083	1.68101	0.595821	1.38997	2.01864	0.296816	0.969581	2.16179	0.454002	0.547231
M227	Sphingolipid	SM	SM(d33:1)	SM(d33:1)	10.827	1.14776	0.523975	1.01445	1.24954	1.57623	1.73279	1.28543	0.803818	1.52383	1.0313	0.882023	0.84676	0.931174	0.935934	0.554007	0.662658	0.86891	1.55977	1.02642	0.753563	0.9527	1.16852	1.26032	1.21241	1.07823	0.910869	0.918685	1.50283	1.52229	1.89198	1.61707	0.744537	0.971527	0.810499	0.615223	1.8455	0.881882	1.94602	2.02956	1.26273	0.715407	1.31265	0.874035	0.68302
M228	Sphingolipid	SM	SM(d34:0)	SM(d34:0)	12.186	0.909838	0.831556	1.28618	1.0079	1.02008	0.966133	1.38997	0.875601	1.24795	1.0455	1.52179	0.666369	0.50744	1.01754	0.655233	0.801465	0.828915	1.25507	0.939056	0.932405	0.863797	0.882753	1.11004	1.87249	1.96503	0.604801	1.0876	2.07318	0.959209	1.11729	1.15652	0.944044	1.28902	0.660601	1.004	1.51938	0.698389	1.33562	1.21811	1.99867	0.884767	1.54006	0.975969	1.32905
M229	Sphingolipid	SM	SM(d34:1)	SM(d18:1/16:0)	11.561	1.04233	0.753957	1.0816	1.05098	1.21205	1.14318	1.13003	1.02154	1.06063	1.10486	0.970326	0.793826	0.769359	1.05872	0.80922	0.759845	0.919038	1.1087	1.02466	1.04834	0.969196	1.00082	1.04019	1.39409	1.16184	0.889807	1.0196	1.56161	1.10734	1.04561	1.31932	0.926331	1.08254	0.867278	0.871417	1.37429	0.844831	1.33489	1.38611	1.23643	0.969857	1.18	1.18882	0.80612
M230	Sphingolipid	SM	SM(d34:2)	SM(d34:2)	10.31	1.00828	0.638959	1.23523	0.965255	1.14578	1.59211	1.10154	0.982051	1.12982	1.21773	1.00008	0.787237	1.00909	1.15441	1.03147	0.898478	0.887112	1.19909	1.24266	1.15666	1.10419	1.11568	1.36315	1.58025	1.26826	0.998699	1.09664	1.72235	1.31167	1.18121	1.31442	0.757636	0.981541	0.818792	0.502631	1.67634	0.798908	1.28035	1.54676	0.915422	0.905033	1.3189	1.02071	0.72202
M231	Sphingolipid	SM	SM(d35:1)	SM(d35:1)	12.398	0.928672	0.537658	0.855082	0.893366	0.987552	1.65764	1.33683	0.873161	1.04581	1.05613	1.10429	0.805347	1.03139	1.10009	0.626893	0.668096	0.687631	2.03748	1.04483	0.759017	1.15679	1.12387	1.20426	0.796638	1.02458	0.728323	0.731274	2.10044	1.12569	1.64278	0.845133	0.736959	0.998046	0.795901	0.561365	2.00628	0.913138	1.59323	2.17612	1.27444	0.808715	1.36338	1.22459	0.899161
M232	Sphingolipid	SM	SM(d36:0)	SM(d36:0)	13.841	0.907934	0.535631	2.67128	1.22306	0.658974	0.638806	1.97368	0.611907	1.5532	1.11416	3.81282	0.681057	0.528341	1.54837	0.925334	1.15198	0.341755	2.0706	1.17121	0.851756	1.26679	0.806718	1.81652	3.80559	2.94297	1.20388	0.56212	1.55562	0.595882	0.547439	0.852627	0.860803	2.24596	0.414848	0.493263	1.60746	0.540366	1.0075	1.15644	3.0652	0.684138	0.929967	0.767603	2.30043
M233	Sphingolipid	SM	SM(d36:1)	SM(d36:1)	13.215	0.613608	0.466255	0.939639	0.625503	0.85645	1.27463	1.46279	1.00228	0.817646	1.19746	1.12006	0.764268	0.724549	1.31617	0.873103	0.796035	0.613284	1.50673	1.26972	0.907237	1.46369	1.24867	1.27419	0.669737	1.16263	1.03451	0.740563	2.33411	0.817386	1.32164	0.353772	0.761218	1.1249	0.898891	0.382322	1.7769	0.778259	1.31807	1.7651	1.70554	1.02117	1.18749	1.46898	0.88746
M234	Sphingolipid	SM	SM(d36:2)	SM(d36:2)	11.871	0.563393	0.31167	0.783408	0.523848	0.759724	1.72625	1.38969	1.08147	0.962173	1.2313	1.1029	0.603489	1.15158	1.35842	0.724181	0.875207	0.541572	1.65699	1.40933	1.14458	0.857186	1.45431	0.954701	0.623787	0.672595	0.658649	0.620863	2.67902	0.810986	1.31777	0.448788	0.604053	1.17826	0.792492	0.365156	2.04469	0.959319	1.60798	2.07876	1.41479	1.07908	1.31801	1.66911	0.822544
M235	Sphingolipid	SM	SM(d37:1)	SM(d37:1)	14.094	0.92852	0.43902	0.749623	0.500635	0.972281	1.36158	1.48255	1.14126	1.02799	0.815316	1.02119	0.794564	0.577141	0.999383	0.517282	0.662331	0.77419	1.82643	1.16435	0.789358	1.5391	1.23078	1.08829	0.614658	0.762092	0.683736	0.665389	2.62644	0.930986	1.52273	0.620542	0.532555	0.72241	1.08493	0.465117	1.38708	0.908205	1.72245	1.94754	1.32947	1.21027	1.8488	0.946232	1.02128
M236	Sphingolipid	SM	SM(d38:0)	SM(d38:0)	15.212	0.910348	0.579857	1.89979	0.818507	0.62243	0.398223	1.79582	0.779373	1.11755	0.788762	2.34292	0.787493	0.365784	1.48246	1.05292	0.779766	0.561932	1.51313	1.5608	0.590144	1.56849	0.970111	1.4499	3.5463	1.69749	1.7156	0.694597	1.57461	0.662404	0.560883	0.871028	0.570766	1.62527	0.62298	0.501375	1.69771	0.530813	1.035	0.802496	1.9664	0.977134	1.3776	0.590667	2.12986
M237	Sphingolipid	SM	SM(d38:1)	SM(d38:1)	14.762	0.849333	0.479881	0.780262	0.517138	0.849721	0.887573	1.36057	1.10608	0.853282	0.97048	0.962279	0.797971	0.616721	0.962546	0.747658	0.706967	0.830454	1.27666	1.30895	0.795589	1.47315	1.31305	1.04916	0.968877	0.862486	0.919436	0.811555	2.02578	0.845815	1.20844	0.597837	0.612382	0.87989	0.927439	0.490487	1.53873	0.819362	1.35789	1.15846	1.305	1.13397	1.36366	1.12746	0.883857
M238	Sphingolipid	SM	SM(d38:2)	SM(d38:2)	13.521	0.7772	0.399276	1.02857	0.473223	0.825385	1.48872	1.4695	1.01959	0.718559	1.28209	0.59794	0.599567	0.78701	1.32263	0.790601	0.678686	0.590696	1.49195	1.70605	0.893385	1.30532	1.55879	1.25581	0.565885	0.494187	0.864156	1.04757	2.83871	0.890061	1.31184	0.381372	0.497402	0.99891	0.79512	0.385239	2.21748	0.999361	1.14676	1.75682	0.920558	1.38025	1.61077	1.6243	0.571476
M239	Sphingolipid	SM	SM(d39:1)	SM(d39:1)	15.388	0.845458	0.444027	0.486326	0.315319	0.749765	1.03697	1.22094	1.08592	0.960427	0.753348	1.01844	0.825848	0.606624	0.904559	0.727588	0.590155	1.1319	1.45608	1.40588	0.529036	1.27764	1.29001	1.03145	0.530463	0.855987	0.898524	0.688805	1.8947	0.986088	1.26451	0.878989	0.434933	0.559659	0.944488	0.509652	1.58005	0.768944	1.29264	1.25883	0.952097	1.0923	1.82251	0.792681	0.913034
M240	Sphingolipid	SM	SM(d39:2)	SM(d39:2)	14.318	1.08779	0.51597	0.493158	0.208736	0.783718	1.78603	1.11503	1.18479	1.14353	0.613314	0.828454	0.658557	0.479654	0.913453	0.833043	0.686442	0.931335	1.35554	1.59264	0.875726	1.04867	1.27893	1.25514	0.402488	0.480897	0.726977	0.775151	2.91863	1.08536	1.12522	0.67319	0.431803	0.531255	1.34468	0.509624	1.86103	0.743066	1.15725	1.92843	0.944546	1.22863	2.1381	0.839982	0.735276
M241	Sphingolipid	SM	SM(d40:0)	SM(d40:0)	16.199	0.928399	0.547365	1.46886	0.618793	0.456206	0.27642	1.29238	0.735617	1.05263	0.6005	2.41641	0.646437	0.396354	1.22601	1.00424	0.588837	0.640708	1.42184	1.76365	0.525029	1.16498	0.806079	1.32786	2.22209	1.28429	1.64908	0.750089	1.2837	0.549481	0.4595	1.07391	0.402503	1.60991	0.557556	0.681108	1.75197	0.549728	0.809985	0.574709	1.77294	0.797705	1.2185	0.479363	2.10571
M242	Sphingolipid	SM	SM(d40:1)	SM(d40:1)	15.181	0.783429	1.37181	1.82234	1.20811	1.01008	0.589204	2.26213	0.895259	1.7526	0.608444	1.91383	1.15977	0.351763	1.63122	0.48079	1.02637	0.79033	1.24753	1.46737	1.41432	1.51211	0.735208	1.35394	2.70642	1.24466	1.15039	0.813555	1.31546	0.790334	0.635375	1.89907	0.634758	1.15598	0.403336	0.647282	0.988407	0.562026	1.13861	0.892726	2.40162	0.790776	1.72986	0.390892	2.69045
M243	Sphingolipid	SM	SM(d40:1)	SM(d18:1/22:0)	15.835	0.866951	0.450605	0.731953	0.511	0.700039	0.832971	1.23534	1.033	0.785455	0.914822	0.986202	0.781292	0.667647	1.00663	0.972667	0.62955	0.863525	1.17281	1.36972	0.699088	1.08526	1.03687	0.987854	0.998099	1.14736	1.05496	0.945366	1.64015	0.914976	0.99567	0.836574	0.589044	0.834813	0.903398	0.60628	1.54044	0.809861	1.13936	1.05424	1.14737	1.01456	1.25996	1.07172	0.800467
M244	Sphingolipid	SM	SM(d40:2)	SM(d40:2)	14.717	0.888191	0.554937	0.999603	0.659809	1.18072	1.24029	1.31361	0.975609	1.52316	0.925933	0.84679	1.03217	0.807539	1.12413	0.477959	0.825125	1.08276	1.22737	1.11416	1.34293	1.21399	1.16875	1.2755	1.25139	1.29723	0.735584	0.814537	1.80859	0.965285	1.46753	1.05418	0.643696	0.795757	0.770796	0.589393	1.34949	0.956592	1.26629	1.37759	1.29464	0.814279	1.3889	0.927899	0.990288
M245	Sphingolipid	SM	SM(d40:2)	SM(d40:2)	14.952	0.878764	0.457191	0.708636	0.504615	0.789987	1.11196	1.12109	1.02657	0.584378	1.00694	0.822551	0.77019	0.83636	1.00406	1.1022	0.681013	0.963879	1.26364	1.46571	0.847401	0.970247	1.26156	1.03299	0.753356	0.974144	0.815163	0.996863	1.95382	1.08168	1.01325	0.691202	0.58161	0.759147	0.923847	0.563903	1.67225	0.863922	1.11435	1.15985	0.940466	1.04056	1.35113	1.1936	0.410672
M246	Sphingolipid	SM	SM(d40:3)	SM(d40:3)	13.507	1.08476	0.581019	1.3558	1.26071	1.51635	1.5997	1.64972	1.10059	1.28631	1.03529	1.26972	0.772187	0.655465	1.20893	0.597877	0.91066	0.942129	0.932666	1.27535	1.5172	0.703971	0.856485	1.49948	1.44915	1.61294	0.778602	0.902477	1.93337	1.08492	1.43934	1.58137	0.835373	0.863821	0.887286	0.705718	1.30697	0.854111	1.21551	1.60654	1.50305	0.842343	1.23929	0.736481	1.02478
M247	Sphingolipid	SM	SM(d41:1)	SM(d41:1)	16.301	0.850826	0.477299	0.551527	0.340068	0.770043	0.975933	1.23113	1.08514	0.883918	0.798191	1.19603	0.724013	0.6671	0.907175	0.831339	0.557397	0.832867	1.40241	1.36692	0.621457	1.08312	1.11177	1.15085	0.743857	1.04725	1.02492	0.845139	1.81897	0.887272	1.16297	0.975582	0.510054	0.664218	0.911978	0.657846	1.46971	0.819315	1.01808	1.24532	1.05604	0.9173	1.63458	0.899669	0.813448
M248	Sphingolipid	SM	SM(d41:2)	SM(d41:2)	15.293	1.08682	0.53611	1.15462	1.19736	1.29658	1.72362	1.45593	1.11667	1.56052	0.964719	0.783181	1.02993	0.907986	1.22295	0.583128	0.522995	0.984859	1.06543	1.23036	0.870873	1.08883	0.902459	1.08437	1.12012	0.97548	0.54605	0.802662	1.97838	1.12888	1.32206	1.44665	0.61831	0.75416	0.808371	0.64619	1.3681	0.995911	1.02914	2.07621	1.43328	1.00799	1.42347	0.849364	1.14228
M249	Sphingolipid	SM	SM(d41:2)	SM(d41:2)	15.535	0.892988	0.533993	0.485298	0.293951	0.71588	1.38442	0.990996	1.09573	0.900123	0.92725	0.894009	0.670712	0.759358	0.822802	1.0141	0.656062	1.05714	1.45469	1.49584	0.708196	0.887808	1.1984	1.11454	0.514341	0.892979	0.773076	0.756075	2.06817	1.16403	1.1179	0.838608	0.449857	0.563511	0.992364	0.626303	1.70522	0.564213	0.947586	0.803751	0.759524	1.05488	1.72149	1.04251	0.66529
M250	Sphingolipid	SM	SM(d41:3)	SM(d41:3)	14.263	1.49056	0.596372	1.33533	1.00251	1.46859	2.63998	1.3294	0.998225	1.4022	0.935984	1.44421	0.836169	0.710602	1.08554	0.576635	0.965041	1.11298	1.00516	1.24076	0.864121	0.777019	0.88768	1.63351	0.777917	1.17452	0.593227	0.818139	1.93213	1.50072	1.33035	1.85898	0.555736	0.59904	0.894896	0.614707	1.96576	0.836842	1.47375	2.13963	1.24031	1.07591	1.29717	0.694228	0.750283
M251	Sphingolipid	SM	SM(d42:0)	SM(d42:0)	17.023	0.890258	0.627252	1.42213	0.24866	0.503031	0.219695	1.09265	0.877152	0.867516	0.376924	2.29398	0.643698	0.23808	1.20306	0.877573	0.528081	0.431251	1.44256	1.43077	0.240545	1.2325	1.03917	1.21821	1.60627	1.17064	1.5459	0.693852	1.37188	0.553943	0.452983	1.40828	0.291796	1.24881	0.429338	0.933332	2.25611	0.373805	0.844808	0.361676	1.48731	0.957698	1.31341	0.248476	1.8978
M252	Sphingolipid	SM	SM(d42:1)	SM(d42:1)	16.129	1.53749	1.21507	2.19278	1.52852	0.877951	0.421393	1.32806	0.713313	1.98763	0.67005	2.97632	0.827824	0.452293	1.44588	0.596415	0.770107	0.619137	1.28721	1.33962	1.47437	1.0242	0.631784	1.41547	2.80584	1.30241	1.23535	0.60497	1.28879	0.627074	0.452692	1.7516	0.461093	1.53218	0.483188	0.925752	1.22998	0.639697	0.833801	0.806929	2.2684	0.775414	0.963481	0.474109	2.55499
M253	Sphingolipid	SM	SM(d42:1)	SM(d18:1/24:0)	16.699	0.877807	0.532313	0.760084	0.490898	0.654135	0.837115	1.24341	1.21223	0.73052	0.846736	1.03558	0.762591	0.661168	1.00775	0.813954	0.589737	0.80203	1.07184	1.31073	0.700414	1.09237	0.993657	1.0792	1.08563	1.25435	0.995971	0.975555	1.76328	0.848462	1.04938	1.07693	0.529643	0.718119	0.799924	0.718401	1.52099	0.780018	0.952903	1.06099	1.08811	1.15011	1.25827	1.02206	0.768256
M254	Sphingolipid	SM	SM(d42:2)	SM(d42:2)	15.304	1.72059	1.2129	2.37907	1.79844	1.2683	0.547462	1.91306	1.04871	1.71057	1.05878	2.47534	0.842699	0.347493	1.58587	0.482203	1.00538	0.630336	1.03864	0.976392	1.02129	0.853332	0.606026	1.34211	3.03365	1.63602	1.0768	0.817469	1.3312	0.983146	0.72353	1.80664	0.719842	1.54597	0.593499	0.704524	1.37684	0.624565	0.999099	0.808776	2.22904	1.0457	0.703196	0.607516	1.85731
M255	Sphingolipid	SM	SM(d42:2)	SM(d18:1/24:1)	15.738	1.10307	0.844569	1.12991	1.20152	1.19836	1.16804	1.23554	1.03096	1.11346	1.1318	1.21049	0.907948	0.792954	1.15185	0.707246	0.809268	0.898719	1.14527	1.19112	1.35479	0.987853	0.868705	1.10488	1.44742	1.26482	0.866825	0.929989	1.63756	1.05446	1.00411	1.27372	0.801075	1.02053	0.778827	0.818978	1.24397	0.903209	1.19268	1.4573	1.38168	0.966846	1.0448	1.13922	1.00369
M256	Sphingolipid	SM	SM(d42:2)	SM(d42:2)	16.017	0.857677	0.506963	0.657045	0.451881	0.659761	1.32472	1.00995	1.11431	0.8712	0.955873	0.709778	0.705766	0.798032	0.8045	0.687089	0.62502	0.990357	1.07257	1.3399	0.846415	0.953241	1.02523	1.03024	0.73174	1.03564	0.755909	0.806254	1.91474	0.990416	1.05032	0.92048	0.464359	0.58241	0.760293	0.607506	1.54847	0.812022	0.948482	1.09411	0.836005	1.10586	1.28749	1.21451	0.60639
M257	Sphingolipid	SM	SM(d42:3)	SM(d42:3)	14.859	1.04293	0.759566	1.13099	1.01562	1.13235	1.46062	1.21382	1.04448	1.06467	1.17177	1.05698	0.876385	0.871332	1.1267	0.759535	0.878892	0.972037	1.05413	1.20031	1.31682	0.797363	0.997156	1.17865	1.29773	1.27458	0.716488	0.973067	1.76352	1.14415	1.01876	1.25348	0.765652	0.871711	0.82378	0.726643	1.40876	0.926197	1.25778	1.55296	1.15334	0.979257	1.13354	1.14679	0.800905
M258	Sphingolipid	SM	SM(d42:4)	SM(d42:4)	13.727	1.07574	0.694761	1.10086	0.654636	1.65828	2.03029	1.21372	1.24464	1.07489	1.04799	0.744446	0.823064	0.968721	1.16442	0.55672	1.00026	1.12302	0.603183	1.13168	1.21791	0.660701	0.88858	1.86412	0.905489	1.14141	0.523906	1.08971	1.457	1.08591	1.26032	1.44214	1.23068	0.688071	1.04317	0.646738	1.56925	0.953042	0.943221	1.70095	1.42973	1.25593	0.556745	1.02334	0.741675
M259	Sphingolipid	SM	SM(d43:3)	SM(d43:3)	15.449	1.55844	0.768722	0.964478	0.806618	1.34992	2.12191	1.80502	1.09572	0.985561	0.912983	1.0948	0.978573	0.701075	1.09497	0.684719	0.884846	0.94716	1.27203	1.29744	1.10965	0.762463	0.862913	1.34001	1.13634	0.886747	0.453121	0.874785	2.66764	1.16591	1.42469	1.88818	0.525447	0.45391	0.683902	0.627473	1.33517	0.747384	1.10806	2.06229	0.973742	1.03887	1.54039	0.879285	0.845969
M260	Sphingolipid	SM	SM(d44:2)	SM(d44:2)	16.624	1.13684	1.21266	0.84986	1.07067	0.87196	1.08484	1.24753	0.904403	1.08185	1.18145	1.44252	0.836823	0.826898	1.05331	0.933618	0.706199	0.713051	1.82431	0.887135	2.05513	1.11796	0.71293	1.1628	2.28466	1.18634	0.487746	0.74915	3.26413	0.781993	1.24535	1.08426	0.437523	0.72087	0.640886	1.12695	1.21364	0.630098	1.03542	1.85249	1.24443	0.968888	1.12062	0.964495	1.58321
M261	Sphingolipid	SM	SM(d44:3)	SM(d44:3)	15.919	1.09779	1.00679	1.04621	1.18756	1.32133	1.4673	1.32295	1.1968	1.01424	1.13511	0.897521	0.784944	0.629124	0.918511	0.860182	0.862395	1.03349	1.0429	0.813767	1.48964	0.748978	0.693299	1.09088	2.04533	1.27732	0.446048	1.09116	2.90544	1.12949	1.26908	1.3406	0.620302	0.587268	0.790505	0.971066	1.21503	0.640521	1.23302	1.82978	1.18353	1.21872	1.03954	0.980827	0.766226
M262	Sphingolipid	SM+O	SM(d34:1)+O	SM(d34:1)+O	11.086	1.31448	0.782368	0.95407	0.909131	0.971418	1.12278	1.33464	1.00637	0.90427	1.2569	1.34991	0.605888	1.12106	1.16725	0.833546	0.680734	0.495922	1.22231	1.08922	0.97639	0.874441	0.953429	1.25117	1.56633	1.00402	0.835865	0.942646	2.81754	1.00095	2.22717	2.12616	0.55852	0.962956	0.876737	0.932158	2.05959	0.78693	1.10452	1.57148	1.52477	0.85385	1.03489	1.13648	0.810385
M263	Sphingolipid	SM+O	SM(d42:1)+O	SM(d42:1)+O	15.244	0.894161	0.696862	0.935269	0.94672	0.933656	1.112	1.22479	1.1428	0.64859	1.22618	0.948017	0.871688	0.444621	1.08344	0.698388	0.631549	0.948603	1.29877	0.951241	0.946171	0.949117	1.04122	0.761663	1.80317	1.11311	0.676001	0.910766	3.38097	1.03319	1.00937	1.18774	0.482574	0.602124	0.799935	0.740106	1.79359	0.840554	1.16143	1.45057	1.09925	1.01082	1.22168	1.35559	0.814757
M264	Sphingolipid	Su1G1	Su1G1(d34:1)		10.282	1.24272	1.04459	0.745588	0.562011	0.913013	1.27353	0.645801	0.840342	0.543646	0.566066	0.50874	0.764954	0.305348	0.995302	0.968314	0.650455	1.32399	0.565657	0.820299	0.75274	1.82232	1.6436	0.391526	1.19338	0.573544	0.722284	1.0786	2.3034	0.993722	0.979011	0.632052	0.552757	0.770336	1.25209	1.05815	1.74186	0.378755	1.61422	2.48777	0.910981	0.906403	1.36775	1.47528	0.734834
M265	Neutral lipid	ChE	ChE(16:0)	ChE(16:0)	20.675	0.0526102	0.588382	0.755886	0.401751	1.05598	0.421399	0.57303	2.42915	0.745869	0.459374	0.618528	0.702458	0.537886	0.513014	0.419197	1.35075	0.722796	0.485911	0.805621	4.27904	0.174607	0.28033	0.614975	0.34939	1.04078	0.294197	0.561038	2.89571	0.535166	0.545103	0.343873	0.480447	0.768908	0.660849	0.602611	0.340491	1.21973	0.573633	3.71577	1.01188	0.549229	0.716184	0.560833	0.671223
M266	Neutral lipid	ChE	ChE(16:1)	ChE(16:1)	20.201	0.159812	0.725161	0.992076	1.99502	1.56969	0.825383	1.35186	1.25754	0.875831	0.506155	0.888464	1.07492	1.15925	1.43243	1.19036	1.22331	0.898339	1.03814	1.93507	2.86797	0.673781	0.200694	0.922513	0.709841	1.2976	0.448191	0.50124	0.978692	1.07178	1.21075	0.96856	0.659947	0.354303	0.712924	0.989889	0.477991	0.710279	1.20401	1.94906	0.929364	0.742218	0.632069	0.284681	0.765192
M267	Neutral lipid	ChE	ChE(17:1)	ChE(17:1)	20.436	0.095862	0.634831	0.694845	1.33673	1.13873	0.774417	0.537083	2.42616	1.21713	0.441075	0.730663	0.646393	0.858962	0.961012	0.971145	1.24913	0.62665	0.739311	1.0642	4.69128	0.452307	0.204641	1.05392	0.261272	1.28925	0.334896	0.394728	2.93742	0.615141	0.737971	0.545618	0.621948	0.400071	0.509708	0.661999	0.490711	0.847252	0.643197	6.93973	0.452992	0.649915	0.774733	0.297507	0.634478
M268	Neutral lipid	ChE	ChE(18:1)	ChE(18:1)	20.638	0.0603481	0.669178	0.714791	0.887042	0.844008	0.64426	0.721225	2.26877	0.911924	0.687645	0.792922	0.8391	0.702127	0.817405	0.846787	1.39561	0.725171	0.791401	0.810064	4.1147	0.314259	0.300301	0.789939	0.296047	1.26823	0.347998	0.524404	3.17324	0.50167	0.503214	0.428959	0.669422	0.670511	0.595811	0.694419	0.536041	0.920811	0.751496	4.17955	0.96192	0.6894	0.846126	0.663441	0.799918
M269	Neutral lipid	ChE	ChE(18:2)	ChE(18:2)	20.257	0.0503413	0.648275	0.704235	0.71511	0.927848	0.717981	0.721881	1.94056	0.811797	0.778485	0.761282	0.805835	0.632124	0.820103	0.629936	1.11946	0.90506	0.825237	0.819803	2.56048	0.401357	0.505601	0.692898	0.344653	0.906581	0.446477	0.592179	2.45611	0.772828	0.731214	0.427494	0.740581	0.810615	0.746727	0.706618	0.899974	0.926135	1.02025	2.79359	0.926195	0.915194	1.09053	0.908254	0.758879
M270	Neutral lipid	ChE	ChE(18:3)	ChE(18:3)	19.881	0.0983276	0.600258	0.356193	0.387178	0.708796	0.387921	0.413352	2.04476	0.549009	0.428922	0.293027	0.624856	0.5372	0.490933	1.53226	0.92054	1.26401	0.384933	1.79046	4.22206	0.387669	0.410869	0.498781	0.136087	0.709618	0.316818	0.408483	3.12476	0.671782	0.611879	0.198198	0.556828	0.513699	0.717643	0.594374	0.608366	0.573689	0.780618	3.25496	0.42867	0.700898	1.01859	0.5793	0.585773
M271	Neutral lipid	ChE	ChE(19:1)		20.783	0.0854171	0.500122	0.453086	0.712615	1.02251	0.395101	0.500117	3.26473	0.668445	0.726944	1.00024	3.52534	0.160714	0.619414	0.629654	1.57558	0.67855	0.516607	0.533119	3.73387	0.248217	0.415024	0.397232	0.123439	1.69285	0.160412	0.52623	5.27791	0.759369	0.814075	0.165705	0.547895	0.340313	0.828859	0.398138	0.458469	0.856985	0.643633	4.28855	0.51523	0.549463	1.08529	0.624754	0.742744
M272	Neutral lipid	ChE	ChE(19:2)		20.411	0.0638401	0.524581	0.508736	0.562867	0.940054	0.303174	0.393615	3.04568	0.640537	0.685652	0.875731	3.29342	0.231062	0.591757	0.466164	0.96227	0.751345	0.405154	0.407657	2.69082	0.319837	0.790912	0.354407	0.161642	1.08624	0.147089	0.504141	5.77553	0.82726	1.1137	0.224572	0.586114	0.414375	1.0706	0.387636	0.730373	0.733645	0.767653	3.36189	0.397275	0.605528	1.42089	0.8498	0.63064
M273	Neutral lipid	ChE	ChE(19:3)		20.096	0.0711891	0.891549	1.34409	2.04429	0.553608	1.23514	1.08278	1.1515	1.35315	0.814594	1.16732	0.984746	0.667957	1.4651	1.86242	1.72771	1.06916	0.897351	1.07466	1.62341	0.773091	0.925711	0.601187	0.776199	1.47662	1.2295	0.403058	7.83505	0.659589	1.20443	1.06549	0.459257	0.466563	1.40468	1.48972	1.06275	0.550059	1.02057	2.10753	0.964084	1.45957	1.04563	0.791981	0.514351
M274	Neutral lipid	ChE	ChE(20:1)		20.94	0.111999	0.563152	0.641056	0.985681	1.30368	0.278225	0.664586	3.23961	1.34895	0.631602	0.788923	3.46489	0.309336	0.509434	0.656199	1.35174	0.459008	0.809729	0.315275	6.1554	0.190548	0.295784	0.648238	0.223485	1.51439	0.153103	0.25399	6.678	0.967587	0.981375	0.274505	0.329198	0.353394	0.763033	0.46451	0.339214	0.667898	0.618851	4.09016	0.691442	0.488278	1.42766	0.477108	0.672238
M275	Neutral lipid	ChE	ChE(20:2)		20.54	0.113313	0.474581	0.724903	0.647471	1.4924	0.369676	0.686845	2.22786	1.01901	0.639536	0.909048	4.12795	0.232465	0.630416	0.60196	0.720532	1.00645	0.606548	0.550545	1.49995	0.434961	0.768696	0.654748	0.241952	1.09876	0.164602	0.633453	4.63128	1.62212	1.65311	0.437208	0.697431	0.512777	1.26087	0.342559	1.04463	0.746778	1.25976	1.24059	0.588718	0.734039	2.05308	1.11266	0.725278
M276	Neutral lipid	ChE	ChE(20:3)	ChE(20:3)	20.314	0.0810707	0.852567	0.571382	0.436188	0.782594	0.635717	0.933301	1.50145	0.893322	0.908364	0.586066	0.866942	0.470056	0.98384	0.849994	1.07419	0.74556	0.538806	1.77254	1.94885	0.463783	0.507993	1.30519	0.202712	0.844125	0.693442	0.644997	1.23757	0.758655	1.15288	0.223586	0.950917	0.70054	0.789382	0.54998	0.736308	0.518831	0.64309	1.79556	1.16646	0.716359	0.595713	0.889509	0.808181
M277	Neutral lipid	ChE	ChE(20:4)	ChE(20:4)	20.029	0.0467567	0.752988	0.437307	0.325104	0.517197	0.822948	0.668369	1.73596	0.684593	1.19914	0.591653	0.665531	0.524691	0.642537	0.459676	1.35144	0.661911	0.94411	1.00671	3.21712	0.252899	0.567539	0.931716	0.213751	0.898072	0.269599	0.66353	3.39325	0.474173	0.703708	0.13089	0.546322	0.619667	0.620954	0.442234	1.07267	0.705588	0.708058	4.09999	1.04023	0.455373	0.858161	1.04854	0.762437
M278	Neutral lipid	ChE	ChE(20:5)	ChE(20:5)	19.644	0.0246916	0.923662	0.400597	0.193679	0.346613	0.595803	0.0763474	5.65578	0.776585	0.351578	0.654976	0.733528	1.00857	0.442751	0.907928	0.323824	0.577234	1.03253	0.421973	3.45953	0.421247	0.31006	0.178872	0.0448192	0.521452	0.0521902	0.313331	5.19389	0.158885	0.599243	0.0548805	0.142257	0.0949326	0.411032	0.708609	0.763449	0.669365	0.343508	4.99277	0.378552	2.10694	1.734	0.422543	1.16991
M279	Neutral lipid	ChE	ChE(21:4)		20.156	0.077496	0.684016	0.668835	0.559389	0.659211	0.478326	0.653817	1.45586	0.80461	1.0956	0.965387	5.03748	0.244168	0.717311	0.769476	1.08858	0.681613	0.458817	0.994141	1.64935	0.395063	1.05092	0.603557	0.238622	1.35773	0.178987	0.749949	3.50644	0.780759	1.18532	0.133356	0.633562	0.593921	1.27823	0.262792	0.880538	0.549753	0.557637	2.06597	0.700921	0.373114	1.28894	1.24717	0.836555
M280	Neutral lipid	ChE	ChE(21:5)		19.815	0.0838586	0.452631	0.705812	1.76683	0.601998	0.914884	0.980176	3.39364	1.33626	0.724799	1.07779	2.42603	0.612799	1.16899	0.999247	1.35125	0.96494	0.583929	1.18547	2.49147	0.922121	0.608733	0.821676	0.83799	1.09689	1.10857	0.372766	5.13065	0.693748	0.879596	1.12275	0.345344	0.696924	0.673994	1.14512	0.771026	0.590817	0.807421	1.62602	0.771633	1.2916	1.07791	0.808069	0.95907
M281	Neutral lipid	ChE	ChE(22:4)		20.347	0.0793671	0.567666	0.68489	0.793692	1.17694	0.656155	0.949222	1.05048	1.49591	1.42138	0.835779	3.09518	0.757412	0.997695	0.988908	1.63609	0.697857	0.994597	0.722833	1.78189	0.540558	0.613128	1.03032	0.637037	2.43069	0.691739	1.04675	2.81047	0.695685	1.571	0.785879	1.15222	0.990462	0.927832	0.814443	1.23339	0.722201	0.938716	1.7507	0.893938	0.96315	0.810716	1.13515	0.761168
M282	Neutral lipid	ChE	ChE(22:6)	ChE(22:6)	19.781	0.0553378	0.690309	0.514162	0.450814	0.499553	0.894817	0.619162	2.04425	1.17455	0.961858	0.730612	0.946017	0.756798	0.824125	0.555232	0.763977	0.759402	1.25256	0.919462	2.82692	0.553464	0.415671	1.20623	0.141458	0.919788	0.289418	0.35673	4.36955	0.621273	0.828126	0.202048	0.310987	0.600742	0.720493	0.686047	1.22451	1.20504	0.720699	4.6805	0.856847	0.890917	0.962094	0.916453	0.94733
M283	Neutral lipid	ChE	ChE(24:5)		20.421	0.0369974	0.203987	0.818525	6.93082	17.7353	0.501837	1.04589	4.74373	8.17932	0.806997	0.547477	0.353241	0.497244	0.830938	0.477487	1.29243	0.4262	0.72647	0.414035	3.3014	0.307723	0.288917	3.17767	1.87179	26.4876	0.454665	0.930582	2.67577	0.430389	0.535425	3.14859	1.7472	0.436418	0.433084	0.751914	0.5771	0.436209	0.708982	1.96572	0.399239	0.770305	0.699432	0.418097	0.321205
M284	Neutral lipid	DG	DG(32:0)		15.937	0.256506	1.59958	1.42581	1.85836	1.36817	0.535147	0.599981	0.422681	2.32428	0.407898	1.35763	0.995267	2.39517	0.965875	2.85637	0.577262	0.297643	0.289017	4.03628	1.03592	1.34014	0.243417	1.36382	2.08128	1.29382	4.59341	0.270491	0.440505	1.35545	0.519901	1.65589	0.983871	1.16752	0.410849	3.21746	0.376508	0.378526	0.659645	0.802935	0.415645	1.3409	0.85915	1.90203	0.651458
M285	Neutral lipid	DG	DG(32:1)	DG(16:0/16:1), DG(14:0/18:1)	14.956	0.226197	2.00144	0.600115	1.88919	1.16468	0.501537	1.30629	0.434594	1.25534	0.45009	0.743862	1.08481	2.02039	1.34747	2.22295	0.543788	0.42458	0.372277	4.58501	1.80045	2.36978	0.157073	0.758758	1.2671	0.802203	4.24923	0.30174	0.517777	1.28532	0.568735	1.37685	0.36789	0.939495	0.32317	2.10056	0.647545	0.417675	0.654827	0.551318	1.13272	1.45577	0.986236	0.70647	0.824336
M286	Neutral lipid	DG	DG(34:0)	DG(16:0/18:0)	16.806	0.132489	1.02908	0.677222	0.971018	0.892514	0.524551	0.846775	0.346308	1.35487	0.371354	1.26243	0.997297	3.04933	0.938547	3.76601	0.615833	0.215696	0.336364	3.93307	0.648697	1.6711	0.245565	0.647132	1.12931	1.11887	4.1514	0.27894	0.270336	1.54298	0.553021	0.760983	0.845642	0.951219	0.591498	2.34412	0.465675	0.398271	0.926314	1.12338	0.492399	1.33086	1.027	2.48457	0.9001
M287	Neutral lipid	DG	DG(34:1)	DG(16:0/18:1)	15.98	0.13678	1.1982	1.02	1.49851	0.943121	0.795169	1.35627	0.567685	1.67165	0.747136	1.35701	1.16385	1.39958	1.2173	1.97264	0.849582	0.576804	0.637218	3.7602	1.65752	1.33049	0.333503	1.15673	1.34114	1.18089	2.75683	0.449365	0.296877	1.37337	0.650699	1.24109	0.782535	1.41801	0.573918	1.59272	0.373326	0.682017	0.965457	0.728277	1.49121	1.00617	0.763284	1.36966	1.01513
M288	Neutral lipid	DG	DG(34:2)	DG(16:0/18:2)	15.112	0.122729	1.32235	0.999243	1.39474	0.841282	0.842637	1.80004	0.807746	1.58416	0.618427	1.23284	0.985675	1.29122	1.23904	1.33805	0.929282	0.790872	0.566005	4.19171	1.83995	1.64758	0.33733	0.904136	1.31739	1.17775	2.58788	0.408626	0.508287	1.63924	0.885079	1.45943	0.513397	1.43865	0.700508	1.05094	0.534582	0.513139	1.08317	0.760277	1.50487	1.40371	1.10266	1.42995	0.96326
M289	Neutral lipid	DG	DG(34:3)	DG(16:1/18:2)	13.94	0.10995	1.86697	0.987301	1.87664	0.866845	1.09539	2.39107	1.21152	0.859552	0.641865	0.77827	0.968604	1.71938	1.15519	0.564364	1.17549	1.18611	0.545112	3.84353	2.14243	2.29173	0.410718	1.07694	1.02277	1.50648	2.19982	0.347234	0.478058	1.50312	1.01224	1.25994	0.521891	1.10608	0.478633	1.40213	0.366663	0.848795	1.02441	0.54502	1.74565	1.79143	1.3916	0.844634	0.674465
M290	Neutral lipid	DG	DG(35:2)	DG(17:1/18:1)	15.557	0.109268	1.27011	0.836698	1.7391	0.780324	0.966797	1.45827	0.429539	1.11332	0.535357	1.43781	1.56378	1.53943	1.3562	1.67377	0.524915	0.462243	0.483042	4.02666	1.44594	1.78144	0.39299	0.885256	0.796624	1.22729	2.31922	0.374377	0.680638	1.2323	1.17688	0.947629	0.499725	0.994049	0.411143	1.33181	0.606072	0.448297	0.981115	0.717996	0.809324	1.03314	1.15718	1.0174	0.795219
M291	Neutral lipid	DG	DG(36:1)	DG(18:0/18:1)	16.84	0.116761	0.896857	0.538756	0.897535	0.677517	0.664921	1.32804	0.25262	1.10957	0.671886	1.59344	1.22505	2.72408	1.05678	3.18258	0.829393	0.335454	0.568792	3.6608	1.15995	1.59283	0.343836	0.787545	0.894754	1.33561	3.1007	0.291909	0.569067	1.24996	0.610374	0.89286	0.622242	1.2637	0.585363	1.59528	0.444317	0.441442	1.01243	0.877731	1.10422	0.995177	0.927643	1.8634	1.26885
M292	Neutral lipid	DG	DG(36:2)	DG(18:1/18:1)	16.037	0.0951019	0.970944	0.867273	1.20827	0.840335	0.889901	1.73941	0.647713	1.27648	0.859061	1.26194	1.13901	1.05186	1.17644	1.60716	1.0635	0.86385	0.826861	2.93111	1.74572	1.30392	0.418783	0.982612	1.30113	1.25587	2.66619	0.520835	0.509181	1.40067	0.612652	1.08661	0.751676	1.50685	0.568019	1.06984	0.507906	0.735509	1.10862	0.800485	1.7237	0.885457	0.748711	1.17408	0.97061
M293	Neutral lipid	DG	DG(36:3)	DG(18:1/18:2)	15.214	0.0770135	0.91158	0.972218	1.06721	0.795178	0.876107	1.79524	0.893019	1.37993	0.899243	1.20372	0.875068	0.885559	1.03435	1.03147	1.00655	1.10578	0.578861	3.35727	1.89908	1.29877	0.405215	1.08534	1.09025	1.18993	2.30427	0.44567	0.657127	1.47036	0.839616	1.11328	0.687149	1.61708	0.757495	0.967205	0.62497	0.773417	1.08613	0.873176	1.51061	1.37053	1.13862	1.37078	0.885799
M294	Neutral lipid	DG	DG(36:4)	DG(18:2/18:2)	14.222	0.053204	0.818095	0.910677	0.914918	0.678249	0.659267	1.80045	0.946239	1.38552	0.733249	1.02315	0.73389	0.870293	0.970296	0.905712	0.950169	1.20732	0.332786	3.91519	2.0949	1.49569	0.410938	1.06749	0.753717	0.928206	1.73571	0.298222	0.858107	1.55668	1.48086	0.978959	0.604235	1.56548	1.19522	0.963433	0.672509	0.791875	0.946084	0.942908	1.39329	2.26578	1.77755	1.29474	0.904883
M295	Neutral lipid	DG	DG(36:5)	DG(18:2/18:3)	13.102	0.0333187	0.65486	0.414055	0.5485	0.573324	0.4945	1.49454	0.711992	0.584567	0.407622	0.466076	0.833058	0.737711	0.653614	1.13335	0.496691	1.84614	0.398196	7.79403	2.71884	1.39248	0.4868	0.560976	1.77758	0.421384	0.886235	0.377514	0.953249	1.2313	0.859428	0.902861	0.393813	1.29332	1.37813	1.10175	0.4851	0.656274	0.781791	0.676128	0.885244	2.46396	1.90323	1.02259	1.02626
M296	Neutral lipid	DG	DG(38:2)	DG(18:1/20:1)	16.845	0.0808859	1.58387	0.600847	1.30397	1.19104	0.697645	2.15926	0.49261	1.22242	0.444959	1.40869	1.6775	3.43963	0.866833	1.37096	0.966184	0.464208	0.588147	1.96985	2.67578	1.44839	0.155302	0.962717	1.24155	1.13977	2.41543	0.383106	1.46235	1.25479	0.562637	0.974543	0.336452	0.759151	0.426687	1.07965	0.285428	0.509731	1.38072	0.433636	1.61389	0.890418	2.00052	1.05956	0.943688
M297	Neutral lipid	DG	DG(38:3)	DG(18:1/20:2)	16.161	0.0923708	1.48787	0.738126	1.40414	1.32065	0.701031	2.33589	0.669595	1.51173	0.693861	1.16321	1.36338	1.11257	0.913725	1.04495	1.01244	0.826234	0.208049	2.84469	2.69336	1.56394	0.302648	1.19264	1.24921	1.14673	2.52393	0.358578	0.473627	1.79336	0.763196	1.17205	0.492826	1.02006	0.591212	0.782026	0.263166	0.4845	1.47545	0.459617	1.43012	0.960103	1.81606	1.34333	0.826558
M298	Neutral lipid	DG	DG(38:4)	DG(18:1/20:3)	15.444	0.160711	1.62651	1.05184	1.17117	1.33144	0.281232	1.81286	0.456523	1.80021	0.850901	0.92561	1.15365	0.810007	0.91214	1.41674	0.989911	0.917519	0.269125	3.99897	1.79534	1.46403	0.305358	1.76881	1.25183	1.257	2.94849	0.631803	0.415129	1.60378	0.529962	1.28701	0.640705	1.02617	0.756395	1.07984	0.371188	0.290905	0.941228	0.277467	1.22253	0.752834	0.977448	1.25874	0.713802
M299	Neutral lipid	DG	DG(38:5)		14.518	0.138643	1.50718	0.686061	0.7374	0.869254	0.448638	1.55642	0.607614	1.2712	0.774304	0.583386	1.01266	0.630647	0.742981	1.35715	0.99875	1.2828	0.360914	6.04633	1.82763	1.34895	0.528672	1.76946	0.922034	1.07836	2.43536	0.470278	0.537369	1.57444	0.754736	0.980723	0.520967	0.872032	1.02306	0.760518	0.546516	0.324913	0.651378	0.541202	0.692789	1.20425	2.08382	1.19815	0.638361
M300	Neutral lipid	DG	DG(38:5)	DG(18:1/20:4)	14.9	0.209946	1.93386	1.92226	1.22747	1.0193	0.908773	1.34642	0.423383	2.43095	1.30397	1.29615	0.851493	1.26947	1.03047	1.52175	1.06801	0.572411	0.535653	5.54379	1.01386	1.18175	0.306567	2.01898	2.04439	1.42257	4.06217	0.64656	0.647227	1.11649	0.915458	2.22225	0.83525	1.75779	0.927857	2.0462	0.401334	0.672803	0.826026	0.351558	1.65504	0.61444	1.15417	0.875321	1.163
M301	Neutral lipid	DG	DG(38:6)	DG(16:0/-)	14.388	0.106543	1.91505	1.9285	2.10187	1.07261	0.84507	0.390689	1.28765	4.40926	0.74989	2.97657	1.44622	1.99421	1.31467	0.685604	0.444981	0.714509	0.380044	2.10307	1.14522	2.27607	0.445095	1.93359	1.24427	2.47172	0.975393	0.300097	1.60747	0.588637	0.706237	1.53363	0.307281	0.590499	0.373853	1.67883	0.45792	0.95844	0.693104	0.5077	0.722785	1.13728	3.3777	0.865651	1.30952
M302	Neutral lipid	DG	DG(38:7)	DG(18:2/20:5)	12.711	0.0835659	2.3905	1.93979	0.910632	0.547594	0.87979	0.241301	5.13955	1.88135	0.264979	2.35242	0.685808	1.27691	0.410013	1.33531	0.360753	0.816923	0.261241	5.54844	1.65535	2.31379	0.201866	0.803267	0.635108	1.99839	1.08143	0.328134	4.80532	0.307232	1.14884	1.25991	0.119295	0.44214	0.78473	1.85405	0.201058	0.477586	0.879125	0.321383	0.546398	4.58507	5.92965	0.170226	1.75842
M303	Neutral lipid	DG	DG(38:7)	DG(16:1/-)	13.064	0.0782874	3.22228	1.35304	0.953118	0.753671	1.25792	0.5862	1.47833	1.7339	0.748025	2.03252	0.659697	2.37806	1.05963	0.687994	0.399702	0.972574	0.816874	1.41624	0.865226	3.07317	0.3999	1.0941	1.36827	1.58217	0.761051	0.329958	1.98708	0.72263	0.837929	1.78762	0.446284	0.362305	0.504425	0.929445	0.664378	0.778477	0.813881	0.898166	0.557046	0.787798	2.99096	0.847449	0.78872
M304	Neutral lipid	DG	DG(40:7)	DG(18:2/22:5)	13.916	0.0551391	1.67959	1.89044	1.3047	0.608877	0.676535	0.68706	2.70328	1.89765	0.637148	1.87257	0.649731	1.87179	0.822116	0.714765	0.449379	0.592751	0.63236	2.83791	2.1806	2.53203	0.449852	0.74891	0.627994	1.48991	1.1623	0.372628	1.0563	0.801348	0.852053	1.35729	0.622213	1.01234	0.564333	0.709377	0.723075	1.2381	0.67073	0.580949	0.83298	4.86152	3.39856	0.688211	0.982389
M305	Neutral lipid	DG	DG(40:7)	DG(18:1/22:6)	14.479	0.0711917	2.24665	1.69218	1.37627	1.00288	1.2088	0.52695	1.53329	3.38979	0.915062	2.59281	1.33527	1.50983	1.48505	0.491737	0.576272	1.0165	0.716155	1.61557	1.25662	2.23117	0.39588	1.55212	1.16403	2.35641	0.88891	0.396761	2.22271	0.6262	0.560149	1.68314	0.32164	0.648261	0.449995	0.981545	0.504086	1.01775	0.984416	0.76256	0.871967	0.972851	3.64381	0.570777	1.35135
M306	Neutral lipid	TG	TG(38:0)	multiple fragment	17.696	0.111563	0.118467	0.257222	1.60813	1.62009	0.152239	0.257056	0.0375931	0.323598	0.0363653	0.0361069	1.04526	0.247859	0.0398327	0.0435856	1.21804	0.0387381	0.030433	0.165894	5.8392	0.0466109	0.0358061	0.0338465	0.0830787	0.0396087	0.726649	0.0349224	0.0593712	1.00245	0.327396	2.70092	1.45739	0.738624	0.0436763	0.456023	0.0428523	0.527189	0.0459633	4.0916	0.708629	7.33918	1.02667	2.92206	15.9317
M307	Neutral lipid	TG	TG(38:1)		17.332	0.153809	0.0678426	0.0787888	0.219577	0.10026	0.0795833	0.110339	0.10994	0.165607	0.0745082	0.076531	0.497798	0.555322	0.259485	6.63023	0.0915569	0.0953151	0.0681589	10.9115	0.402111	2.77859	0.0504143	0.0466616	0.0607397	0.0521945	2.29227	0.0515036	0.0668453	0.083551	0.373307	0.0662632	0.186944	0.0746823	0.164777	6.5211	0.0917104	0.0820601	0.103426	0.0871513	0.0907985	1.71032	1.95737	0.557615	0.731887
M308	Neutral lipid	TG	TG(40:0)	multiple fragment	18.282	0.129912	0.20683	0.257713	1.48642	1.7045	0.278813	0.368008	0.0205021	0.368041	0.0133755	0.0264584	1.11361	0.596805	0.118501	0.508529	1.39722	0.0201372	0.00933286	0.958779	4.3507	0.36969	0.0119216	0.0127164	0.12175	0.0185359	1.25167	0.0234033	0.041518	1.29731	0.56431	2.3756	1.97647	0.765396	0.141176	0.989768	0.0122261	0.634094	0.0282406	5.07629	0.69063	7.2607	1.31816	3.07748	11.1114
M309	Neutral lipid	TG	TG(42:0)	multiple fragment	18.777	0.147899	0.319075	0.285508	1.47193	1.88174	0.424873	0.473024	0.0320489	0.507647	0.0173548	0.0495754	1.29459	0.540577	0.231892	0.747037	1.69315	0.0235332	0.00682315	1.39982	2.838	0.688441	0.0292294	0.0296588	0.180946	0.0260754	1.55045	0.063981	0.0480145	1.26285	0.463789	1.69911	2.41688	0.948472	0.189786	1.09733	0.0175729	0.758155	0.0979736	7.42851	0.579248	7.02739	1.46801	3.37747	6.20179
M310	Neutral lipid	TG	TG(42:1)	multiple fragment	18.304	0.208621	0.264622	0.211197	1.43188	1.10754	0.338869	0.66182	0.0270064	0.467231	0.0344028	0.0735541	1.02911	0.794397	0.327388	1.15461	0.864333	0.0546058	0.0053465	1.71247	5.89733	0.838317	0.0201689	0.0315276	0.192129	0.0310839	1.79939	0.0490386	0.0334692	1.58496	0.722213	2.88915	1.49942	0.656065	0.289828	1.97022	0.0195037	0.642764	0.131491	3.29503	2.02887	5.75457	1.91787	2.25154	7.25885
M311	Neutral lipid	TG	TG(42:2)	multiple fragment	17.826	0.198501	0.218027	0.188674	1.21445	0.805608	0.209277	0.707223	0.0244619	0.362793	0.0420645	0.0480455	0.743306	0.937225	0.222016	0.847923	0.809797	0.0309006	0.016025	1.65989	7.53182	0.607278	0.0194524	0.0193513	0.114194	0.0198746	1.34099	0.023108	0.0338405	1.23123	1.21064	2.92372	0.966016	0.773306	0.354495	1.59223	0.0213717	0.576421	0.0931579	2.47053	1.7421	7.89344	2.24507	2.11102	5.79918
M312	Neutral lipid	TG	TG(42:2)	TG(8:1/16:0/18:1)	18.077	0.0914882	0.31582	0.13033	1.07456	0.824912	0.15054	0.105539	0.405796	0.59119	0.450297	0.242014	1.70692	0.0774394	0.972274	3.63617	0.419232	0.185626	0.0590679	7.2881	0.580559	2.19183	0.0833148	0.135565	0.348733	0.2324	2.05691	0.077279	0.191038	0.672894	0.602191	1.23179	0.198825	0.387818	0.370101	6.04805	0.114857	0.275059	0.619973	0.135569	0.0950137	0.158079	3.97272	0.100566	1.1979
M313	Neutral lipid	TG	TG(42:3)		17.359	0.210697	0.317661	0.183115	1.0736	0.924775	0.101616	0.792118	0.130088	0.24385	0.109499	0.108451	0.504848	0.566667	0.110996	0.530031	0.86761	0.113671	0.0831595	2.04997	9.58944	0.482912	0.117771	0.111301	0.140385	0.113727	0.895265	0.118253	0.167042	0.92627	0.728917	2.08842	0.682962	0.567241	0.315197	1.23106	0.117434	0.637611	0.130057	2.09897	1.94459	8.23832	2.152	2.0398	3.31227
M314	Neutral lipid	TG	TG(43:0)	TG(14:0/14:0/15:0), TG(12:0/15:0/16:0)	18.969	0.0699784	0.580181	1.022	1.04119	1.57941	0.52341	0.756615	0.881795	1.30158	0.540712	0.909277	0.987994	0.440997	0.670947	0.71972	1.47806	0.761524	0.277581	1.53558	0.921648	1.49525	0.257766	0.864335	1.16338	1.36863	0.977727	0.255036	1.14129	0.813563	1.19242	1.86408	0.774809	0.769863	0.706141	0.888898	0.321939	0.550631	0.557075	6.97976	0.525345	4.67677	1.322	1.68136	2.25751
M315	Neutral lipid	TG	TG(43:1)	TG(10:0/15:0/18:1), TG(12:0/15:0/16:1)	18.551	0.183863	0.253523	0.257708	2.25635	1.77919	0.424483	0.467123	0.274558	0.405403	0.144258	0.208723	1.52799	0.563261	0.203665	2.01705	1.26608	0.170759	0.0649334	2.10443	1.1057	0.862305	0.0847663	0.156702	0.309403	0.24932	1.1118	0.0874051	0.445799	0.750504	0.562675	3.45673	0.703943	0.463664	0.199657	1.90145	0.0999271	0.534668	0.177905	5.01046	1.14477	6.17751	2.57893	2.10031	2.00172
M316	Neutral lipid	TG	TG(44:0)	TG(14:0/14:0/16:0), TG(12:0/16:0/16:0)	19.215	0.124684	0.365159	0.297031	1.43145	1.54073	0.449423	0.495149	0.12056	0.501659	0.0450215	0.0920413	1.49824	0.574964	0.328909	1.23783	1.44508	0.0622096	0.0214698	1.4575	2.84118	0.877183	0.534933	0.374348	0.267661	0.552078	0.911173	0.447026	1.02303	0.899529	0.338549	0.668339	2.11977	0.664413	0.440983	1.16484	0.0554125	0.863779	0.229345	11.8593	0.324494	5.65179	1.45177	2.82517	3.76196
M317	Neutral lipid	TG	TG(44:1)	multiple fragment	18.784	0.240398	0.358314	0.304818	1.36874	1.19427	0.511134	0.913091	0.0918321	0.594632	0.0711099	0.135941	1.13431	0.680709	0.599917	1.34308	0.972988	0.148656	0.0180741	2.43639	2.79497	1.3507	0.0839265	0.103492	0.40189	0.143184	2.82395	0.149964	0.105444	1.45613	0.54216	2.64728	1.36179	0.802885	0.372509	1.80925	0.0713464	0.601035	0.314888	3.23747	1.23249	4.99669	1.87043	2.29367	3.56231
M318	Neutral lipid	TG	TG(44:2)	multiple fragment	18.361	0.255706	0.369435	0.309173	1.27137	0.934953	0.418598	1.07372	0.126717	0.613115	0.0721689	0.142225	0.930859	0.594881	0.478256	0.97405	0.828121	0.181094	0.0261452	2.49991	3.55033	1.21581	0.055302	0.131932	0.386426	0.166871	2.03922	0.135226	0.113422	1.60125	0.537214	3.04688	1.05962	0.779628	0.440901	1.36865	0.0736162	0.601277	0.248662	2.48398	2.35806	6.46899	2.61632	2.0716	2.87278
M319	Neutral lipid	TG	TG(44:3)		17.931	0.263924	0.320096	0.387862	0.811614	0.867939	0.291282	1.04397	0.0705305	0.538599	0.0438258	0.0522282	0.667706	0.670217	0.312471	1.26463	0.773786	0.23054	0.0234102	3.72303	4.20441	1.17706	0.0317325	0.0440457	0.46298	0.0689586	1.36311	0.0805031	0.196527	1.42963	0.636908	2.98151	0.863419	0.599115	0.573452	1.88912	0.0287005	0.623393	0.113623	1.98443	3.22604	7.30601	3.03129	1.83313	2.05413
M320	Neutral lipid	TG	TG(45:0)	TG(14:0/15:0/16:0)	19.39	0.0842735	0.620557	1.09802	1.07623	0.845281	0.754046	1.1615	0.893918	1.40789	0.760403	1.02673	0.668909	0.533517	0.90376	0.839476	0.787346	0.841863	0.377316	1.61346	1.02766	1.12071	0.335654	0.918363	1.20947	1.10865	1.35107	0.391609	0.882896	1.30149	1.09575	1.55697	0.664756	1.31593	0.836598	0.871833	0.530943	0.676892	0.655649	11.3544	0.898215	2.66511	1.18676	1.06011	0.77508
M321	Neutral lipid	TG	TG(45:1)	multiple fragment	19.001	0.225633	0.353213	0.494909	1.7873	1.66609	0.639043	0.460888	0.427014	0.643777	0.261843	0.440322	1.27885	0.993809	0.36943	0.969094	1.04471	0.368772	0.13442	1.75562	1.25714	0.882211	0.110833	0.371643	0.500225	0.588477	1.82436	0.134786	0.533988	1.15644	0.512709	2.29683	0.902077	0.573909	0.341953	1.55591	0.190181	0.521698	0.269766	4.49769	0.280852	5.02946	2.04233	1.87388	2.10529
M322	Neutral lipid	TG	TG(45:2)	TG(12:0/16:1/17:1), TG(12:0/15:0/18:2)	18.598	0.266256	0.559954	0.256519	1.83211	1.38175	0.645077	0.929801	0.280076	0.529239	0.152696	0.225767	1.03792	0.642344	0.494947	0.639135	0.824025	0.219977	0.0711549	2.15631	1.93104	1.02234	0.088338	0.151432	0.683347	0.273063	1.66227	0.1037	0.39136	1.22322	0.566946	3.73587	0.727384	0.815363	0.247471	1.08094	0.104893	0.583541	0.497657	3.36705	0.633645	6.33397	3.31922	1.76243	1.96365
M323	Neutral lipid	TG	TG(45:3)		18.333	0.022316	0.352835	0.670611	0.963802	0.638203	0.40898	0.147201	0.475469	1.17227	0.416041	0.642876	1.78537	0.649973	7.04765	0.853138	0.59575	0.379682	0.106615	3.6726	1.77825	1.72958	0.161966	0.4253	0.59527	0.73485	0.987083	0.0863037	0.502009	0.748237	0.761008	2.71835	0.248898	0.395065	0.510218	2.0617	0.262349	0.48406	1.326	1.20391	0.187755	1.95777	3.79925	0.238792	1.19776
M324	Neutral lipid	TG	TG(46:0)	TG(14:0/16:0/16:0), TG(12:0/16:0/18:0)	19.603	0.0522307	0.31674	0.302149	0.649411	1.32962	0.286317	0.283262	0.537204	0.42821	0.182125	0.219281	0.972552	0.905022	0.249834	1.24005	1.3588	0.106312	0.109312	0.626444	3.08271	0.496443	0.0836801	0.364944	0.29615	0.707793	0.41512	0.0852142	0.47377	0.485162	0.492689	0.302455	1.54058	0.604056	0.272587	0.671399	0.0812105	0.505757	0.221848	23.1706	0.278516	3.0009	1.37379	1.04357	1.46793
M325	Neutral lipid	TG	TG(46:1)	TG(12:0/16:0/18:1), TG(14:0/16:0/16:1)	19.218	0.24733	0.459319	0.438961	1.26877	1.00432	0.601955	1.04082	0.263314	0.688746	0.176783	0.316949	0.973744	0.843665	0.857337	1.98659	0.653812	0.290481	0.072214	3.18226	2.12291	1.63586	0.157154	0.238766	0.675791	0.301681	3.18959	0.251727	0.217106	1.5867	0.704285	2.13388	1.22726	0.898667	0.602121	2.00614	0.178647	0.419023	0.563515	2.34374	0.417448	3.2169	1.59693	1.80419	2.52243
M326	Neutral lipid	TG	TG(46:2)	multiple fragment	18.827	0.273589	0.474311	0.483145	1.25702	0.932006	0.593586	1.42343	0.284095	0.733193	0.215378	0.289183	0.899885	0.642934	0.938908	1.2149	0.712801	0.403316	0.0914756	3.10568	2.44334	1.66962	0.174124	0.276312	0.812579	0.364489	3.17584	0.282506	0.254962	1.53462	0.824807	2.80796	1.02818	0.960526	0.65462	1.67352	0.181753	0.454178	0.589219	1.78747	1.11059	3.72978	1.81508	1.69531	2.12338
M327	Neutral lipid	TG	TG(46:3)	multiple fragment	18.409	0.313101	0.48951	0.540323	1.21385	0.890218	0.493615	1.64775	0.348522	0.848401	0.210563	0.25771	0.814186	0.473186	0.730459	0.958905	0.722497	0.467209	0.0692815	3.51078	3.0968	1.61591	0.138664	0.27609	0.755934	0.440373	2.60761	0.254369	0.34201	1.68053	0.630449	3.03011	0.78576	0.929683	0.72984	1.59071	0.133477	0.520999	0.500012	1.79013	1.23431	4.63142	2.45365	1.57513	1.70594
M328	Neutral lipid	TG	TG(47:2)	multiple fragment	19.036	0.245751	0.714971	0.690565	1.89864	1.51661	0.832987	1.21488	0.528001	1.20022	0.267681	0.657008	1.12864	1.14526	0.963909	1.07974	0.694592	0.29031	0.166687	2.44858	1.16657	1.82499	0.191749	0.315649	1.37659	0.806205	1.81766	0.22728	0.658836	1.20519	0.724038	2.64814	0.49247	0.690958	0.46079	1.64827	0.214997	0.498007	0.868375	2.13633	0.382064	3.56637	2.71706	1.17765	1.07426
M329	Neutral lipid	TG	TG(47:4)		18.36	0.224725	0.759077	1.48392	1.88541	0.842132	0.660375	0.219763	0.868748	1.56915	0.396268	1.16476	1.50672	0.779977	3.0781	0.816276	0.369771	0.310868	0.211512	2.8876	1.23665	1.36354	0.388359	0.556952	1.5468	1.25692	0.777973	0.188704	2.36371	0.925533	1.00306	2.55963	0.221974	0.301271	0.306175	2.08252	0.353327	0.350477	1.23585	1.01886	0.251952	2.44987	6.12609	0.46458	0.752369
M330	Neutral lipid	TG	TG(48:0)		19.982	0.0244656	0.186461	0.55594	0.365046	0.864889	0.22134	0.291723	1.75812	0.311244	0.222786	0.271077	0.370859	0.626927	0.38052	0.382979	1.05092	0.224116	0.202143	0.329914	3.72051	0.15611	0.209985	2.6798	0.178938	1.7336	0.178019	0.970018	0.633331	0.20418	0.571537	0.18934	0.683664	0.877838	0.1946	0.306649	0.193379	0.437797	0.278628	19.1603	0.309376	1.47924	0.989637	0.556964	0.563004
M331	Neutral lipid	TG	TG(48:1)	TG(14:0/16:0/18:1)	19.599	0.161578	0.695295	0.746548	1.35832	1.27642	0.870991	1.01377	0.591472	1.05953	0.480086	0.73395	1.08812	1.35913	1.0724	2.18123	0.652982	0.480627	0.26082	2.4057	1.20724	1.49866	0.273835	0.655575	1.0014	0.769934	1.7318	0.384955	0.386132	1.40606	0.854913	1.2909	0.951994	0.921909	0.668013	1.76573	0.368356	0.454125	0.941602	1.93405	0.51781	1.89476	1.64467	1.24179	1.18762
M332	Neutral lipid	TG	TG(48:2)	multiple fragment	19.244	0.232197	0.724534	0.804152	1.45857	0.992465	0.802261	1.69923	0.548548	0.973869	0.480523	0.588593	0.917838	0.91991	1.1876	1.65221	0.654539	0.638432	0.256614	3.18142	1.79029	1.85272	0.228739	0.61478	1.4669	0.645459	2.67029	0.377375	0.37132	1.57475	0.829525	2.04876	0.716383	1.02054	0.699819	1.72604	0.329737	0.40949	0.90655	1.27087	0.644491	1.98516	1.57929	1.09613	1.14167
M333	Neutral lipid	TG	TG(48:3)	multiple fragment	18.85	0.249189	0.665799	0.799568	1.20054	0.880393	0.675233	1.88838	0.571601	0.919393	0.48014	0.492092	0.805784	0.675854	1.03209	1.27043	0.636205	0.777481	0.183223	3.71605	2.55538	1.89852	0.233835	0.567581	1.24541	0.628552	2.68281	0.370349	0.50557	1.57048	0.968548	2.36256	0.758816	1.07662	0.900375	1.68117	0.312947	0.42176	0.79454	1.15353	0.60133	2.48599	1.78151	1.14778	1.3681
M334	Neutral lipid	TG	TG(48:4)	multiple fragment	18.468	0.296576	0.555503	0.660518	0.926135	0.703687	0.543893	1.71508	0.568302	0.877999	0.385277	0.330215	0.628866	0.41569	0.830043	1.0211	0.526647	0.812858	0.103663	3.90921	4.37496	1.77937	0.194679	0.453157	0.967894	0.656523	2.16244	0.303439	0.491227	1.59954	1.05815	2.46386	0.714941	1.11887	1.04164	1.36035	0.260971	0.356908	0.61883	1.08855	0.478192	3.17059	1.96833	1.20918	1.48886
M335	Neutral lipid	TG	TG(49:1)	TG(15:0/16:0/18:1), TG(16:0/16:0/17:1)	19.788	0.167016	0.656218	0.958846	1.65534	1.45838	1.14864	1.23947	0.773007	1.45688	0.573006	1.07971	0.978856	1.26096	0.979521	1.58512	0.66718	0.470771	0.433149	2.11228	1.0782	1.46156	0.257122	0.839977	0.852123	0.992773	1.26508	0.326324	0.550586	1.23474	0.966406	1.51981	0.718995	1.01594	0.531073	1.37241	0.452035	0.614526	1.16731	3.12686	0.704691	2.24769	1.58427	1.29235	0.832109
M336	Neutral lipid	TG	TG(49:2)	multiple fragment	19.44	0.17519	0.803552	1.12103	1.88369	1.26734	1.1289	1.61389	0.817271	1.44893	0.586074	1.1	0.917032	1.13675	1.15693	1.28801	0.621012	0.662257	0.425883	2.48968	1.05514	1.73447	0.26196	0.820588	1.46659	0.897873	1.75684	0.365373	0.69426	1.44845	0.965762	2.26702	0.571214	0.986158	0.614376	1.48114	0.468242	0.566059	1.27291	1.71192	0.701161	2.1435	1.80376	0.989624	0.717268
M337	Neutral lipid	TG	TG(49:3)	multiple fragment	19.076	0.180853	0.962567	1.04794	1.78246	1.19347	1.06331	1.45862	0.99102	1.44469	0.551005	0.947719	0.918172	0.988226	1.012	1.08642	0.551632	0.808924	0.330229	2.80917	0.957563	1.90497	0.297208	0.75621	1.50845	1.10067	1.49898	0.332569	1.21789	1.42087	0.99908	2.4276	0.474621	0.867283	0.71286	1.47434	0.483082	0.616274	1.21788	1.39587	0.633558	2.41314	2.7992	0.897402	0.682285
M338	Neutral lipid	TG	TG(49:5)		18.459	0.196914	1.13759	3.31248	2.3161	0.943843	0.642486	0.57392	1.56234	2.18353	0.702126	1.82791	1.02745	1.16985	0.892352	0.606099	0.246101	0.455924	0.188665	2.74145	0.552995	1.61686	0.626244	0.543673	2.4943	1.62858	0.673246	0.249697	4.92688	0.644231	0.544316	2.43853	0.126914	0.332805	0.732528	2.13078	0.342794	0.51206	0.838659	0.604992	0.282482	2.5397	6.96347	0.458644	1.16635
M339	Neutral lipid	TG	TG(50:0)		20.326	0.0110531	0.0915878	0.434913	0.159959	0.479064	0.113335	0.168966	1.07916	0.215034	0.13149	0.165943	0.256956	0.168882	0.503794	0.434128	1.15174	0.123539	0.12612	0.145681	4.25803	0.103783	0.0817125	1.41903	0.155377	3.20318	0.118931	0.166403	0.745217	0.148717	0.134465	0.0973774	0.531982	0.761572	0.242668	0.131403	0.22013	0.535422	0.402634	14.9773	0.193433	0.648422	0.821876	0.168713	0.557252
M340	Neutral lipid	TG	TG(50:1)	TG(16:0/16:0/18:1)	19.98	0.107113	0.765872	1.13435	1.13381	1.33752	0.88606	0.99025	1.02491	1.14639	0.925095	1.22209	0.974776	1.24218	1.11831	1.46102	0.818511	0.680192	0.593276	1.30574	1.24681	0.92372	0.465575	1.20357	0.852344	1.50016	0.929238	0.573493	0.456329	1.24035	1.03261	0.914408	1.39976	1.19263	0.912431	1.17302	0.827315	0.795789	1.14288	2.00111	0.839272	1.42393	1.1241	1.33519	1.10197
M341	Neutral lipid	TG	TG(50:2)	multiple fragment	19.616	0.132973	0.805598	1.16043	1.50749	1.12405	0.935834	1.49743	0.869405	1.24051	0.855518	1.12112	0.961399	1.05452	1.25669	1.53323	0.874545	0.788774	0.617201	2.08353	1.27169	1.33784	0.358913	1.02937	1.52768	1.01973	1.6166	0.593417	0.531082	1.40573	0.948175	1.65959	0.951569	1.25918	0.709104	1.39357	0.634545	0.675177	1.0564	1.12267	1.10386	1.2788	1.07992	1.07273	0.912698
M342	Neutral lipid	TG	TG(50:3)	multiple fragment	19.267	0.159706	0.843419	1.23133	1.57613	0.950491	0.888189	1.93751	0.931937	1.2311	0.775831	0.889933	0.7712	0.798567	1.22097	1.30289	0.849118	0.958823	0.41905	2.81372	1.40584	1.69468	0.311805	0.999149	1.92997	1.00329	1.98735	0.490138	0.633825	1.63924	0.843625	2.11297	0.72964	1.26744	0.841062	1.38652	0.547941	0.575601	0.946538	1.01746	1.08765	1.68187	1.35486	1.0883	0.728476
M343	Neutral lipid	TG	TG(50:4)	multiple fragment	18.917	0.178825	0.896409	1.09629	1.30258	0.938391	0.781427	1.89236	0.970559	1.14198	0.768072	0.700286	0.782046	0.711273	1.08726	1.37027	0.722935	1.15216	0.239446	3.63763	1.43855	2.03364	0.299665	0.864393	1.73837	0.951489	2.05338	0.4074	0.868973	1.56616	0.84198	2.14857	0.615165	1.15859	1.00239	1.38506	0.454501	0.509068	0.892645	0.898676	0.823258	2.10702	1.71608	1.08583	0.609759
M344	Neutral lipid	TG	TG(50:7)		17.956	0.337012	0.895007	2.12383	2.17958	0.769274	0.610118	0.427813	1.41665	1.6655	0.322619	0.913881	0.95332	0.73994	0.757031	0.828585	0.315851	0.669711	0.0692897	3.03817	1.79272	2.03697	0.113471	0.66949	1.07448	1.06828	1.324	0.260194	3.09628	0.882545	0.65206	3.40869	0.381861	0.450113	0.670046	1.68038	0.217954	0.397836	0.422748	0.71536	0.398569	4.82925	5.17072	0.473028	2.38766
M345	Neutral lipid	TG	TG(50:8)		17.469	0.25161	0.606285	4.46912	2.89234	0.716904	0.392982	0.464421	1.61407	1.56408	0.184574	0.94371	0.56613	1.01521	0.529495	0.300102	0.248334	0.496365	0.164551	1.79611	1.46422	1.23694	0.156463	0.44073	0.917724	1.20302	0.463079	0.175036	4.77377	0.521246	1.10628	3.03637	0.312606	0.575178	0.480846	1.1806	0.197951	0.462132	0.288883	0.944801	0.854972	6.00036	7.08061	0.61701	1.52752
M346	Neutral lipid	TG	TG(51:0)		20.433	0.0341099	0.223378	0.167122	0.710101	0.801918	0.362341	0.307872	0.659343	0.404022	0.224767	0.395294	0.379709	0.359025	0.599961	0.350359	1.22723	0.307729	0.272597	0.298945	2.89776	0.46836	0.152131	0.956259	0.28482	1.84573	0.477796	0.228369	2.8119	0.479565	0.54062	0.313477	0.498015	0.658422	0.312699	0.542903	0.416683	0.494734	0.413928	27.4931	0.298137	1.14195	0.786138	0.301878	0.315586
M347	Neutral lipid	TG	TG(51:1)	TG(16:0/17:0/18:1), TG(16:0/17:1/18:0)	20.119	0.113765	0.638749	0.858247	1.35074	1.2874	1.09872	1.13393	0.65397	1.18931	0.850723	1.33047	1.15691	1.35212	1.17089	1.47106	0.79685	0.419914	0.599659	1.62073	1.05203	1.21082	0.325401	0.995464	0.760184	1.49246	0.948315	0.328945	0.511219	1.24915	1.03896	0.990912	0.828314	1.23729	0.60678	0.915775	0.541315	0.660093	1.27266	3.16693	0.883286	1.78589	1.20862	1.40537	1.00673
M348	Neutral lipid	TG	TG(51:2)	multiple fragment	19.8	0.133369	0.689701	1.17105	1.71447	1.04716	1.11562	1.56926	0.796942	1.47804	0.811054	1.39317	0.94138	0.965706	1.33664	1.65662	0.783048	0.669969	0.659727	2.27483	1.18344	1.57234	0.273862	1.09242	1.27997	1.21341	1.73293	0.407516	0.758814	1.30269	0.827287	1.79014	0.693131	1.25679	0.535631	1.25164	0.546599	0.651795	1.10135	1.56819	1.07014	1.3685	1.15012	1.03206	0.846096
M349	Neutral lipid	TG	TG(51:3)	multiple fragment	19.471	0.118149	0.757833	1.33793	1.61318	1.05208	1.08642	1.67102	1.03093	1.66643	0.78976	1.24721	0.783174	0.811131	1.22052	0.975977	0.742805	0.890202	0.492596	2.39537	1.16933	1.62486	0.297528	1.01362	1.50011	1.23591	1.70045	0.399746	0.947822	1.51174	0.940628	2.28261	0.606305	1.31689	0.732695	1.0987	0.604638	0.707706	1.12208	1.30931	1.00223	1.80582	1.57393	1.01921	0.751087
M350	Neutral lipid	TG	TG(51:4)	multiple fragment	19.13	0.119169	0.809805	1.4297	1.46435	0.990135	1.04312	1.52709	1.18163	1.8682	0.828063	1.51544	0.757874	0.720961	0.993372	0.902153	0.650525	1.03952	0.340401	2.46012	1.16045	1.59112	0.193068	0.861964	1.41012	1.38142	1.26594	0.394901	1.79146	1.45153	1.02471	2.26853	0.547656	1.17826	0.970189	1.16012	0.574027	0.695122	1.02992	1.23174	0.803395	2.03154	2.23278	1.03885	0.691143
M351	Neutral lipid	TG	TG(51:5)	multiple fragment	18.876	0.0979772	0.784731	2.69125	1.34049	1.02096	0.762285	1.06935	1.30374	2.56327	0.750709	2.52308	0.78242	0.84665	0.605501	1.03418	0.440336	1.08215	0.365098	3.09521	1.10787	1.08923	0.912672	0.74897	2.47493	1.84768	0.793289	0.342101	3.55652	1.17686	0.724478	1.70964	0.392707	0.739793	1.12582	1.30925	0.467203	0.556698	1.07565	0.822147	0.590988	2.66245	3.56453	1.03008	1.10437
M352	Neutral lipid	TG	TG(51:7)		18.178	0.0861901	0.99441	4.0925	2.03575	0.812931	0.563553	0.231692	2.29206	3.50298	0.569078	2.39832	0.742057	0.585893	0.735695	0.317084	0.216341	0.367442	0.149809	1.7039	0.555369	1.65701	0.453694	0.43881	2.09492	1.5092	0.199807	0.149767	8.35448	0.281062	1.19364	1.87379	0.239513	0.207821	0.689714	1.6866	0.209253	0.247886	0.599183	0.404611	0.239062	2.4806	10.4364	0.309836	0.935651
M353	Neutral lipid	TG	TG(52:0)		20.605	0.0238769	0.270926	0.282726	0.323519	0.336409	0.245493	0.271942	1.01608	0.300084	0.246086	0.292883	0.312857	0.340141	0.288368	0.38607	0.456564	0.163585	0.22634	0.306632	2.62933	0.131436	0.121242	0.54177	0.118714	2.46707	0.143027	0.179673	0.837765	0.21264	0.281234	0.164575	0.36042	0.461362	0.202705	0.272728	0.178362	0.337297	0.308495	16.4255	0.361073	0.215136	0.447299	0.270592	0.323755
M354	Neutral lipid	TG	TG(52:1)	TG(16:0/18:0/18:1)	20.315	0.0919006	0.645793	0.710793	0.895602	0.842864	0.766068	1.14726	0.439315	0.942515	0.814663	1.38136	1.1023	1.85394	1.16347	1.96675	0.85398	0.415482	0.667785	1.46395	1.06897	1.12	0.403748	0.904627	0.651137	1.84098	0.871691	0.381569	0.443018	1.08564	0.967502	0.722625	1.08502	1.26232	0.9653	1.05165	0.672337	0.646327	0.982226	1.97074	1.1492	1.43742	1.02133	1.62866	1.52032
M355	Neutral lipid	TG	TG(52:2)	TG(16:0/18:1/18:1)	19.975	0.092362	0.697571	1.11937	1.26028	0.889509	0.992197	1.3532	0.819249	1.35584	0.933824	1.39013	0.953556	0.791911	1.23276	1.48879	1.01882	0.849706	0.853671	1.77671	1.09706	1.02144	0.462468	0.929039	1.18442	0.968298	1.28069	0.644676	0.572853	1.23267	0.81865	1.35573	1.05846	1.48532	0.740681	1.1327	0.751658	0.867251	1.03725	0.98906	1.49173	1.0229	0.856542	1.25597	1.0516
M356	Neutral lipid	TG	TG(52:3)	TG(16:0/18:1/18:2), TG(16:1/18:1/18:1)	19.664	0.0797369	0.71776	1.24588	1.24588	0.872205	0.973931	1.41808	0.979513	1.43825	0.960544	1.32151	0.82069	0.724996	1.11897	1.07999	1.02423	0.96208	0.678686	1.82183	1.28977	1.00796	0.426946	0.996761	1.24707	0.994882	1.25072	0.582332	0.759032	1.26731	0.922254	1.57355	0.968655	1.51676	0.846616	1.00695	0.778748	0.89462	0.959431	1.1155	1.40933	1.2541	1.04298	1.26701	0.951269
M357	Neutral lipid	TG	TG(52:4)	TG(16:0/18:2/18:2), TG(16:0/18:1/18:3)	19.331	0.0949976	0.724075	1.30985	1.2193	0.767065	0.856475	1.68858	1.10652	1.45475	0.936912	1.16083	0.661948	0.588224	1.04078	1.17727	0.914786	1.11235	0.367461	2.62169	1.40779	1.30169	0.347062	1.06179	1.46871	1.09385	1.55085	0.45738	0.845157	1.44111	0.985083	1.84887	0.726247	1.61181	1.06883	1.15716	0.687335	0.75377	0.86938	1.04851	1.2737	1.72644	1.2254	1.33684	0.795265
M358	Neutral lipid	TG	TG(52:5)	multiple fragment	19.007	0.134961	0.813501	1.22467	1.12981	0.77379	0.736052	1.62133	1.14053	1.32599	0.87278	0.822854	0.689911	0.58569	0.966082	1.40094	0.752808	1.27883	0.221224	3.901	1.3487	1.73948	0.322522	0.981514	1.48191	1.13017	1.6834	0.446111	1.23467	1.37992	0.929861	1.8883	0.624292	1.2321	1.20879	1.51195	0.559112	0.595268	0.770845	0.808903	0.959971	1.92091	1.49844	1.15571	0.666061
M359	Neutral lipid	TG	TG(52:8)	TG(12:0/18:2/22:6)	18.044	0.253818	1.06068	2.6373	1.80904	0.908945	0.542569	0.497112	2.10177	1.7969	0.440601	1.40162	0.779457	0.656519	0.869644	0.826539	0.357533	0.727455	0.117531	3.11698	1.50673	2.3636	0.162699	0.671887	1.34149	1.53957	0.942142	0.314331	4.57665	0.601384	0.368763	3.51508	0.271255	0.387735	0.833468	1.54942	0.285264	0.415628	0.436426	0.63262	0.268931	4.19773	6.69536	0.535749	1.86898
M360	Neutral lipid	TG	TG(52:9)		17.632	0.169973	0.675003	7.45573	2.39201	0.834514	0.339144	0.294153	2.86299	2.18049	0.261431	1.43395	0.406387	0.93567	0.508367	0.313338	0.239864	0.278489	0.218783	3.28196	1.0015	1.27676	0.137103	0.473538	1.07767	1.64952	0.488795	0.171327	6.08339	0.228134	1.1259	2.33349	0.241561	0.19822	0.521132	1.45739	0.308066	0.460631	0.33043	0.317298	0.3111	3.27534	8.46487	0.342307	1.41491
M361	Neutral lipid	TG	TG(53:1)	TG(17:0/18:0/18:1), TG(16:0/18:1/19:0)	20.442	0.0962073	0.588475	0.483691	0.933162	0.994413	0.966796	0.986318	0.432413	0.901585	0.825507	1.29549	1.1232	1.60011	1.01886	1.39353	0.865843	0.326204	0.601691	1.12211	1.18074	0.927853	0.352761	0.723963	0.5153	1.55144	0.744313	0.277575	0.858564	1.16837	1.22394	0.645711	0.848413	1.08132	0.639037	0.638572	0.494012	0.548669	1.14561	4.77642	0.878535	1.88091	1.28575	1.55442	1.18234
M362	Neutral lipid	TG	TG(53:2)	TG(17:0/18:1/18:1), TG(16:0/18:1/19:1)	20.13	0.101721	0.60599	0.990369	1.42331	0.869346	1.09439	1.4784	0.571168	1.35946	0.985675	1.62332	1.0851	0.925327	1.33141	1.67522	0.887905	0.661275	0.896554	1.7719	1.07958	1.25744	0.355994	0.937484	1.06761	1.25281	1.33904	0.409356	0.682824	1.39397	0.843082	1.36788	0.672583	1.43319	0.569386	0.887165	0.533001	0.64954	1.14039	1.41475	1.20179	1.14823	0.96924	1.34162	0.994955
M363	Neutral lipid	TG	TG(53:3)	TG(17:1/18:1/18:1), TG(17:0/18:1/18:2)	19.821	0.0945327	0.674617	1.111	1.56624	0.918256	1.03782	1.54417	0.867678	1.49962	0.996783	1.44976	0.986231	0.748328	1.24019	1.15279	0.917921	0.876315	0.695081	1.8756	1.30352	1.27017	0.322793	1.09172	1.33203	1.56004	1.33646	0.388513	1.2512	1.36509	0.822974	1.67943	0.593482	1.36763	0.702374	0.849137	0.564254	0.724336	1.0471	1.46971	1.15718	1.40433	1.22406	1.27391	0.919613
M364	Neutral lipid	TG	TG(53:4)	TG(17:1/18:1/18:2)	19.496	0.093486	0.750903	1.22765	1.50156	0.915152	0.990194	1.47833	1.0827	1.52055	0.96058	1.27033	0.898407	0.639481	1.06786	0.954851	0.816057	1.13121	0.440216	1.96936	1.26139	1.3598	0.348435	1.0181	1.35055	1.69422	1.28081	0.386106	1.54941	1.46924	0.875349	1.87214	0.535499	1.27783	0.877249	0.834941	0.601593	0.708167	1.00386	1.2146	1.00897	1.82354	1.69639	1.31719	0.791584
M365	Neutral lipid	TG	TG(53:5)	TG(17:1/18:2/18:2)	19.163	0.0319748	0.84854	1.28008	1.30963	0.831375	1.01771	1.2417	1.29117	1.78975	0.867191	1.05884	0.941943	0.598963	0.917615	1.4519	0.605728	1.13946	0.250591	2.85478	1.10928	1.49029	0.346231	0.749695	1.15783	1.66154	1.03577	0.343648	2.34574	1.25372	0.833959	1.7746	0.480296	0.99929	1.0149	1.06675	0.581945	0.648714	0.970123	1.11379	0.690217	2.12639	2.4018	1.18786	0.784943
M366	Neutral lipid	TG	TG(53:6)	multiple fragment	19.012	0.206158	1.41036	1.80808	2.2963	1.49125	0.986836	0.268582	1.76325	3.19657	0.191941	2.67973	1.48661	1.64499	1.27563	1.14113	0.16591	0.308212	0.227699	2.66845	1.18188	2.50251	0.426876	0.969605	1.58595	1.39571	0.817075	0.45213	2.99028	0.240747	0.826441	2.41248	0.134117	0.670005	0.250665	2.16252	0.13941	0.263449	0.443453	0.681065	0.579195	2.39728	6.7615	0.284273	1.37252
M367	Neutral lipid	TG	TG(53:7)		18.703	0.121921	1.14368	3.45387	2.43602	1.22959	1.04015	0.347315	1.76541	3.85072	0.591415	2.74223	0.956733	1.11981	0.733868	0.844057	0.243964	0.580464	0.218926	1.80965	0.713088	2.10302	0.225499	0.757557	1.9921	1.69909	0.428905	0.364893	5.12905	0.425846	0.691595	2.80992	0.243743	0.358751	0.673904	1.72506	0.377316	0.545121	0.551949	0.653419	0.352672	2.94014	8.38589	0.407951	1.10138
M368	Neutral lipid	TG	TG(53:8)		18.335	0.0774677	1.31645	5.23384	1.67583	0.828629	0.688479	0.200158	2.80953	4.62084	0.494435	3.35664	0.822275	0.7561	0.577248	0.3455	0.15871	0.339829	0.163457	0.959626	0.307564	1.54737	0.387804	0.50534	1.94574	2.09939	0.149721	0.253846	11.8235	0.252566	0.668333	2.34212	0.14616	0.137129	0.586598	1.12181	0.283627	0.348176	0.53574	0.353853	0.229476	2.31583	8.36138	0.281393	1.04886
M369	Neutral lipid	TG	TG(54:1)	TG(18:0/18:0/18:1), TG(16:0/18:1/20:0)	20.609	0.0844992	0.606132	0.346446	0.59679	0.724859	0.619604	0.962008	0.33896	0.782982	0.754679	1.24694	1.13383	2.62178	1.08919	1.58856	0.773559	0.319211	0.559285	0.816734	1.2788	0.539974	0.396869	0.71744	0.417825	2.18712	0.667861	0.402868	0.848061	1.12678	1.20209	0.404625	1.18888	1.10841	1.20882	0.791901	0.601001	0.483109	0.920796	2.88949	1.0913	1.50299	1.33787	1.81798	1.66405
M370	Neutral lipid	TG	TG(54:2)	TG(18:0/18:1/18:1)	20.312	0.113194	0.590143	0.959843	1.2795	0.829705	0.805861	1.53989	0.343098	1.26065	0.906653	1.88655	1.06136	1.1854	1.32635	2.11442	1.00674	0.564072	0.875143	1.6021	0.832081	0.953538	0.453223	0.93668	1.10307	1.78989	1.57078	0.504037	0.498679	1.34543	0.933077	1.29171	0.977109	1.61096	0.993426	1.27439	0.566956	0.553969	0.887522	0.698856	1.46927	1.17969	0.9019	2.031	1.30991
M371	Neutral lipid	TG	TG(54:3)	TG(18:1/18:1/18:1), TG(18:0/18:1/18:2)	19.998	0.0915377	0.718834	1.05565	1.44029	1.0582	0.881909	1.48669	0.69636	1.32253	1.04164	1.35272	1.11207	0.5847	1.17076	1.19106	1.26152	1.19559	1.00646	1.28955	1.2405	0.633538	0.514405	0.822395	1.39403	1.66034	1.22907	0.616139	0.886722	1.43249	0.918651	1.34012	1.06553	1.49086	1.0223	0.996833	0.65203	0.783568	1.04145	0.891327	1.69569	1.20048	0.929344	1.66434	0.984401
M372	Neutral lipid	TG	TG(54:4)	multiple fragment	19.68	0.088648	0.690445	1.07914	1.38792	1.06276	0.86314	1.458	0.852784	1.34684	1.05012	1.09338	0.948799	0.475022	0.948247	1.29353	1.24929	1.38909	0.771393	1.44811	1.47965	0.661015	0.463011	0.912823	1.23234	1.56264	1.16515	0.585018	1.06475	1.47372	1.11302	1.27112	1.02901	1.36679	1.05885	0.990745	0.657366	0.796148	1.00542	0.99951	1.47226	1.35021	1.05609	1.71563	0.889142
M373	Neutral lipid	TG	TG(54:5)	TG(18:1/18:2/18:2)	19.347	0.0837622	0.673901	1.00877	1.20566	0.82771	0.700839	1.62765	0.971005	1.30574	0.946613	0.789461	0.752518	0.328161	0.847949	1.50092	0.964412	1.61724	0.349037	2.29259	1.6946	0.892693	0.331573	0.831567	1.20275	1.36467	1.42444	0.431143	1.20484	1.49042	1.43773	1.25524	0.746558	1.29593	1.41022	1.0885	0.572351	0.634011	0.872056	0.897621	1.13564	1.94952	1.35412	1.64004	0.741633
M374	Neutral lipid	TG	TG(54:7)	multiple fragment	18.913	0.110278	1.5026	2.45268	1.34868	0.725155	0.807174	0.608632	2.55721	2.37778	0.706528	2.24443	0.819453	1.15408	1.15783	1.21962	0.489619	0.759414	0.405579	2.73535	1.16141	2.66284	0.260601	1.11941	1.94173	1.89437	1.04133	0.397264	2.21779	0.650194	0.866057	3.27326	0.374623	0.576469	0.756177	1.61032	0.418577	0.636291	0.454609	0.631379	0.69987	2.91659	3.17488	0.497533	1.27235
M375	Neutral lipid	TG	TG(54:8)	multiple fragment	18.541	0.149616	1.64384	1.97321	1.87849	1.02044	0.982237	0.540059	3.49895	2.70277	0.658853	1.81404	0.941181	0.899053	1.23257	0.855992	0.444471	1.08299	0.234658	2.37747	1.22134	2.86117	0.320099	1.06416	1.71135	1.66648	0.683178	0.359786	3.09603	0.631839	0.765342	2.89748	0.284112	0.452757	0.678834	1.18251	0.343939	0.528696	0.537289	0.636727	0.469409	2.8138	4.27832	0.425046	1.1597
M376	Neutral lipid	TG	TG(54:9)		18.177	0.180469	1.20582	2.82932	1.71081	0.926163	0.665099	0.397491	3.41339	2.47698	0.609094	2.00875	0.893899	0.672869	0.933621	0.641091	0.364734	0.766955	0.148303	1.30853	0.864979	2.05176	0.226598	0.851336	1.45451	2.23552	0.418811	0.261772	5.33641	0.636849	0.48985	2.4383	0.228114	0.238853	0.773325	1.06795	0.296884	0.421531	0.440666	0.520013	0.328262	4.3144	6.29228	0.343908	0.948718
M377	Neutral lipid	TG	TG(54:10)		17.829	0.138301	0.777228	13.5498	1.98274	0.782758	0.402891	0.127098	3.67797	2.36849	0.231874	2.78605	0.613799	0.689382	0.516479	0.499364	0.1359	0.29141	0.103989	1.88108	0.632702	0.734802	0.061048	0.548311	0.992774	1.42288	0.291777	0.16282	6.27943	0.17288	0.484862	2.13774	0.177765	0.107487	0.469878	1.13487	0.136916	0.132786	0.336997	0.15843	0.154498	2.21364	8.82967	0.146344	0.793094
M378	Neutral lipid	TG	TG(55:1)		20.754	0.131215	0.630953	0.233255	0.532689	0.929742	0.58079	0.977413	0.754817	0.876132	0.451542	1.02617	1.15903	1.34271	0.840801	1.0691	0.643637	0.327129	0.278091	0.794674	1.8318	0.539688	0.112022	0.322931	0.164255	0.650343	0.500946	0.247679	0.833816	0.837544	1.15467	0.360259	0.651193	0.729701	0.860722	0.74992	0.358627	0.527295	1.18239	6.29483	0.961535	2.62432	2.42314	1.79853	1.28376
M379	Neutral lipid	TG	TG(55:2)	multiple fragment	20.45	0.121844	0.685482	0.705736	1.45031	0.965272	0.871628	1.44437	0.502999	1.35984	0.702046	2.03056	1.22001	1.59742	1.11111	1.44826	0.889884	0.491285	0.853261	1.19063	1.1755	0.907043	0.201924	0.773112	1.1136	1.32659	1.08661	0.369423	1.2345	1.27908	1.30783	1.19247	0.727069	1.097	0.69687	0.983351	0.387998	0.518194	1.03788	1.69372	1.19191	1.6319	1.88337	1.57658	1.13232
M380	Neutral lipid	TG	TG(55:3)	TG(18:1/18:1/19:1)	20.143	0.115725	0.735049	1.03308	1.93331	1.09296	0.963289	1.79848	0.519813	1.48289	0.730197	1.75643	1.34297	0.869796	1.20081	1.1484	1.14311	0.851576	1.21326	1.23701	1.09684	0.769442	0.287766	0.889501	1.83785	1.9045	1.29081	0.489537	1.10302	1.47704	0.987264	1.6756	0.889274	1.13236	0.706273	0.880393	0.390631	0.568908	1.12841	1.00217	1.38513	1.26382	1.369	1.47456	0.970264
M381	Neutral lipid	TG	TG(55:4)	TG(18:1/18:2/19:1)	19.847	0.106952	0.79829	1.01846	1.85371	1.24638	0.933692	1.80934	0.734807	1.50693	0.778249	1.46857	1.10072	0.539717	1.03477	1.07245	1.31678	1.11082	0.807166	1.41462	1.34017	1.03523	0.285787	1.33303	1.30931	2.08693	1.15357	0.477976	1.53068	1.57967	0.922798	1.42097	0.764071	1.23795	0.795965	0.879386	0.425462	0.584633	1.04561	1.21969	1.13117	1.60711	1.64189	1.41554	0.867057
M382	Neutral lipid	TG	TG(55:6)	multiple fragment	19.365	0.146905	1.15899	2.66909	1.80926	0.819383	0.927235	0.653026	1.36247	1.9039	0.938148	2.12802	0.96225	1.29027	1.20203	1.16627	0.474088	0.542103	0.393709	1.50086	1.09152	1.50645	0.225375	0.907356	1.31	1.22111	0.60567	0.463368	2.63606	0.75573	0.915073	1.59977	0.378859	0.746451	0.559179	1.15349	0.429595	0.577497	0.656986	0.799842	0.907347	1.62339	4.60514	0.667012	1.56835
M383	Neutral lipid	TG	TG(55:8)	TG(15:0/18:2/22:6)	18.771	0.0917007	1.30747	2.94168	1.88487	1.02727	1.08398	0.540082	2.62423	3.68083	0.709418	2.73356	0.916343	0.903001	1.15283	0.528571	0.315855	0.657406	0.326147	0.956618	1.09873	1.87723	0.275909	0.86299	1.50456	1.65493	0.248013	0.358562	5.89826	0.574044	0.753486	2.66974	0.172303	0.408228	0.592844	0.99791	0.414899	0.84031	0.742922	0.897458	0.573321	2.18227	7.11593	0.376765	1.06217
M384	Neutral lipid	TG	TG(55:10)		18.132	0.0129735	0.671488	6.95612	1.80649	0.530235	0.51467	0.0995147	3.93097	6.80221	0.577843	5.44256	0.496417	0.490889	0.472622	0.110342	0.0977641	0.214022	0.14389	0.176665	0.24901	1.04756	0.477549	0.418595	1.71587	2.7003	0.0613685	0.0969794	14.7113	0.0883473	0.395096	2.17704	0.0880106	0.0799748	0.382227	0.559274	0.239431	0.492813	0.298953	0.331949	0.114914	1.63116	17.8246	0.107481	1.21216
M385	Neutral lipid	TG	TG(56:1)	TG(16:0/18:1/22:0)	20.898	0.130259	0.577098	0.140459	0.333354	0.656539	0.318703	1.02572	0.656753	0.77449	0.484944	0.739634	0.868168	2.81902	0.725906	1.37527	0.621964	0.328521	0.25312	0.551654	4.88803	0.509172	0.189725	0.328855	0.0944957	1.00732	0.534211	0.221228	2.03715	0.799444	2.57742	0.261751	0.5074	0.643595	1.59491	0.768962	0.340791	0.573381	0.910411	4.3587	1.53508	2.35283	2.19262	1.365	1.8876
M386	Neutral lipid	TG	TG(56:2)	multiple fragment	20.597	0.116409	0.940367	0.544562	1.09687	0.870009	0.442474	1.50692	0.412198	1.31831	0.545097	1.68355	1.17288	5.10035	0.987003	1.73002	0.644642	0.431136	0.541429	0.908456	1.52523	0.68439	0.239922	0.556664	0.781152	1.07103	0.940985	0.344936	1.45197	1.45342	1.2252	0.877232	0.592892	0.88027	0.986187	1.33883	0.333632	0.484968	0.808802	0.485077	1.4546	1.52696	3.56474	1.84196	1.33375
M387	Neutral lipid	TG	TG(56:3)	TG(18:1/18:1/20:1)	20.318	0.0984297	0.935043	0.891331	1.73967	1.0988	0.625377	2.2471	0.437111	1.41708	0.718391	1.71436	1.24522	2.08912	1.01492	1.46451	1.16867	0.859187	0.962981	1.03286	1.2522	0.719481	0.297603	0.808933	1.15282	1.8552	1.19166	0.506035	1.03374	1.40077	0.98246	1.25291	0.827998	1.07339	0.917647	1.16758	0.341174	0.593896	0.986141	0.364906	1.91175	1.27875	2.18396	1.51776	1.10414
M388	Neutral lipid	TG	TG(56:4)	TG(18:1/18:2/20:1), TG(18:1/18:1/20:2)	20.047	0.109618	0.938672	1.0161	1.39165	1.2051	0.57883	1.75648	0.645024	1.44409	0.930784	1.39507	1.10904	0.736218	1.03161	1.82344	1.43616	1.20606	0.671574	1.38796	1.49651	0.809942	0.351061	1.23834	1.3766	1.74531	1.03969	0.648049	1.10978	1.5473	1.147	1.11488	1.00334	1.19502	0.882475	0.913989	0.405014	0.571974	1.01628	0.477558	1.44656	1.06294	1.53167	1.62184	0.901208
M389	Neutral lipid	TG	TG(56:6)	TG(18:1/18:1/20:4), TG(16:0/18:1/22:5)	19.524	0.126869	0.836515	1.68514	1.43052	0.848523	0.868783	1.32647	0.919532	2.0461	1.09331	1.81182	0.949883	0.736099	1.121	1.41846	1.02471	0.893549	0.654545	2.1674	1.24066	1.2616	0.360045	1.38357	1.71201	1.46752	1.30302	0.571951	1.17094	1.08298	0.881289	1.99795	0.798015	1.58652	0.899472	0.877804	0.617063	0.923609	0.718228	0.884503	1.44123	1.27943	1.38507	1.29488	1.06701
M390	Neutral lipid	TG	TG(56:7)	TG(18:1/18:2/20:4), TG(16:0/18:2/22:5)	19.19	0.115274	0.971045	1.98673	1.34519	0.858194	0.852678	1.22256	1.67354	2.05907	0.980553	1.49727	0.807019	0.682028	0.935945	1.09656	0.945715	1.00342	0.460468	2.56731	1.32054	1.39686	0.347085	1.14415	1.65535	1.77625	0.911602	0.527811	1.68177	1.0504	0.890447	2.05298	0.701857	1.18228	1.06084	1.03499	0.648108	0.834484	0.64625	0.771101	1.12906	2.38638	1.78504	1.23057	0.943177
M391	Neutral lipid	TG	TG(56:7)	TG(16:0/18:1/22:6)	19.366	0.0920265	1.01062	2.14952	1.6539	0.802859	1.08681	0.588546	1.38501	3.39061	0.939534	3.02522	1.13051	0.921926	1.58245	0.845969	0.638755	0.808528	0.703883	1.04978	1.12711	2.06612	0.340767	1.4606	1.62915	1.8645	0.621974	0.374064	1.61745	0.618797	0.816333	2.67842	0.465484	0.973393	0.560097	1.14884	0.540173	1.22338	0.551861	0.883133	1.0165	1.15729	2.61152	0.77563	1.43906
M392	Neutral lipid	TG	TG(56:8)	TG(16:0/18:2/22:6)	19.009	0.108733	1.17788	2.13918	1.76103	0.806564	1.11065	0.589905	1.64677	3.56537	0.856777	2.81888	0.974556	0.865621	1.49434	0.536691	0.652857	0.85657	0.509333	1.41222	1.13869	2.46662	0.30638	1.54392	1.95709	2.12627	0.691089	0.310497	1.96758	0.575544	0.845775	3.37938	0.372875	0.735687	0.647763	0.930135	0.500555	1.22111	0.525738	0.958463	0.877752	1.63944	3.15288	0.623671	1.16989
M393	Neutral lipid	TG	TG(56:9)	TG(16:0/18:3/22:6)	18.611	0.109242	1.26697	2.29902	1.49602	0.876062	0.924407	0.621354	2.76257	2.72456	0.900701	1.87205	0.963632	0.650802	1.10663	0.745104	0.595289	1.18355	0.263384	2.00199	1.34038	1.94092	0.3293	1.13289	1.47517	2.18846	0.659098	0.434771	3.45148	0.734482	0.937679	2.33489	0.379072	0.398723	1.10303	0.698906	0.494956	0.796751	0.293612	0.712595	0.656776	3.12168	3.9506	0.632932	1.15598
M394	Neutral lipid	TG	TG(57:2)	TG(16:0/18:1/23:1)	20.751	0.159427	0.657267	0.42462	0.831054	0.990371	0.685407	1.6216	0.406728	1.42713	0.696113	1.78746	1.21998	2.44153	0.751199	1.68381	0.738818	0.532214	0.351118	1.41603	1.67242	0.765964	0.177987	0.354862	0.869874	0.661731	0.682861	0.271211	1.49862	0.864461	2.35022	1.4272	0.527795	0.763304	0.817678	1.29583	0.357336	0.547022	1.22263	1.41465	1.63849	2.62913	3.40646	1.84124	1.48337
M395	Neutral lipid	TG	TG(57:3)		20.468	0.125841	0.865826	0.859832	1.41	1.07263	0.662753	1.6093	0.547779	1.61682	0.655577	2.15202	1.0182	2.84965	0.7315	1.32174	0.886769	0.527247	0.842986	1.06339	1.69624	0.652671	0.205897	0.661963	2.31636	1.07313	0.67472	0.317592	2.58001	0.941134	2.16913	1.2578	0.4593	0.893812	0.588199	1.04132	0.344761	0.659671	1.19791	1.06351	1.54777	2.54979	4.00537	1.38239	1.06645
M396	Neutral lipid	TG	TG(57:6)		19.746	0.0677127	0.728617	1.11071	1.28703	0.993937	0.925892	1.30873	0.447243	2.1782	0.753735	2.50681	0.809468	1.59267	1.04512	1.10533	1.09496	0.989552	0.647468	1.21946	1.05473	1.07689	0.506209	0.963877	1.21238	0.94593	1.17149	0.53535	1.45987	0.867076	0.641342	1.10055	1.03808	1.397	0.931537	1.76986	0.835064	0.893145	0.849019	1.14547	0.897979	1.04154	2.73957	0.851635	1.26028
M397	Neutral lipid	TG	TG(57:8)	TG(17:0/18:2/22:6), TG(17:1/18:1/22:6)	19.182	0.0762364	1.17363	2.1833	1.8875	1.03882	1.38926	0.348018	1.62752	4.46863	0.874253	3.77158	1.17336	0.926216	1.34194	0.434454	0.442988	0.778075	0.701909	0.688009	0.810808	1.76119	0.250872	1.1379	1.58252	2.63201	0.262085	0.276753	4.97451	0.388634	0.842513	2.76784	0.287444	0.445914	0.426696	0.810407	0.483629	1.12411	0.649407	1.02178	0.679217	1.44545	5.31171	0.455655	1.51666
M398	Neutral lipid	TG	TG(57:9)		18.823	0.0656133	1.39378	2.80407	1.87188	1.16372	1.13229	0.265145	1.91184	4.15329	0.613	3.75665	1.14579	0.760181	1.1313	0.398619	0.380182	0.668323	0.338922	0.47592	0.759769	1.30745	0.276448	0.995452	1.44126	2.58379	0.190686	0.301505	8.14368	0.371747	0.540336	2.27221	0.177089	0.26214	0.588992	0.834821	0.461871	0.728355	0.614367	0.684371	0.410868	1.10387	7.69511	0.291909	1.1304
M399	Neutral lipid	TG	TG(57:10)		18.503	0.0821318	1.26247	4.69364	1.61145	0.756755	0.723577	0.230074	2.86049	3.56894	0.434955	3.80466	0.830138	0.694912	0.780251	0.413366	0.199535	0.518613	0.0913627	0.508663	0.507131	1.29157	0.251793	0.498296	1.03948	1.86654	0.147032	0.250735	10.4846	0.123492	0.425938	1.52409	0.0935796	0.104326	0.591321	0.931634	0.247251	0.355614	0.670925	0.356344	0.340505	1.60119	11.788	0.220574	1.23701
M400	Neutral lipid	TG	TG(58:1)		21.168	0.12938	0.42005	0.104412	0.141231	0.599155	0.361173	1.04448	0.751005	0.564474	0.417968	0.577145	0.864147	1.37748	0.589289	1.08311	0.428083	0.306602	0.200366	0.386193	5.12355	0.519603	0.186863	0.194076	0.0887554	0.930054	0.490592	0.19768	1.37293	0.557112	4.02978	0.298626	0.38764	0.460244	1.28643	0.574145	0.328233	0.438303	1.15991	4.85702	1.75708	1.85312	1.81887	0.971259	1.59327
M401	Neutral lipid	TG	TG(58:2)	TG(16:0/18:1/24:1), TG(18:1/18:1/22:0)	20.882	0.126962	0.985383	0.280521	0.634127	0.750565	0.296105	1.22028	0.601529	1.13576	0.483393	1.36739	1.19175	7.55892	0.669735	1.85894	0.576066	0.379932	0.314666	0.683763	3.13568	0.681019	0.175539	0.28071	0.283446	0.702848	0.580487	0.216468	2.15119	1.12545	1.95837	0.661364	0.323614	0.506063	1.20162	1.27194	0.272774	0.475541	0.838987	1.07446	1.82408	2.23954	3.78891	1.3926	1.69748
M402	Neutral lipid	TG	TG(58:3)	TG(18:1/18:2/22:0)	20.604	0.091763	1.29862	0.547271	1.06067	1.08159	0.362503	1.39523	0.393108	1.21329	0.51226	1.63722	1.14661	7.88792	0.575682	1.54219	0.632791	0.477355	0.501815	0.774615	1.83215	0.49657	0.150535	0.384407	0.842948	0.942755	0.512509	0.281913	1.94877	1.56384	1.53409	0.7904	0.344255	0.603729	0.802019	1.25508	0.303209	0.341836	0.955462	0.209866	1.82749	2.41939	5.122	1.27856	1.3166
M403	Neutral lipid	TG	TG(58:4)	TG(18:1/18:2/22:1), TG(18:1/18:1/22:2)	20.342	0.0995697	1.12353	0.684028	1.18213	1.32099	0.383656	1.55743	0.455875	1.18719	0.750559	1.79938	1.06061	2.24202	0.455934	1.80902	0.859943	0.604646	0.483531	0.553631	1.62608	0.562903	0.155555	0.579311	0.945149	1.24694	0.661354	0.423754	1.67101	1.70984	1.43685	1.01896	0.384469	0.673633	0.73383	1.40717	0.246786	0.320773	1.19229	0.493721	1.3683	2.3573	5.38213	1.3684	1.09628
M404	Neutral lipid	TG	TG(58:5)	multiple fragment	20.113	0.159207	0.907493	1.12768	1.68039	1.35696	0.598341	1.6414	0.24431	2.40767	0.979352	1.85	1.45154	0.90856	1.19517	1.76593	1.27091	0.583026	0.494098	1.40278	1.08698	0.661799	0.214814	2.45457	1.86721	1.88154	0.874358	0.599029	1.13223	1.25497	0.891726	2.12224	0.867088	1.53124	0.977417	0.871866	0.344152	0.42012	0.969795	0.426671	1.35167	0.781175	2.79831	1.88521	1.06598
M405	Neutral lipid	TG	TG(58:6)	multiple fragment	19.845	0.132603	0.833604	1.76784	2.43679	1.58546	0.700589	1.47387	0.900561	2.85465	1.02787	2.07551	1.53543	1.17471	1.13846	1.32057	1.1531	0.692427	0.555312	1.3479	1.43006	0.936137	0.296979	2.13187	1.92261	2.39368	0.767771	0.545085	1.16764	1.00765	0.690225	2.62164	0.749417	1.43714	0.795641	0.645727	0.431119	0.62869	0.946695	0.813611	1.23792	1.51348	1.99313	1.4312	0.92769
M406	Neutral lipid	TG	TG(58:7)	multiple fragment	19.541	0.124278	1.17382	1.85488	2.11853	1.36978	0.853844	1.01434	1.46335	2.72408	1.03366	2.03845	1.40755	0.8186	1.04776	1.24435	1.02376	0.983272	0.619777	1.22894	1.416	0.967804	0.322967	1.63268	1.84685	2.4481	0.729933	0.726165	1.36766	0.999154	0.680448	2.22886	0.602848	1.19444	1.00593	0.729531	0.468446	0.722854	0.79375	0.728161	1.19828	1.91194	1.9375	1.2051	1.08176
M407	Neutral lipid	TG	TG(58:7)	TG(18:0/18:1/22:6)	19.75	0.09262	0.813255	1.63234	1.67316	0.748778	0.994326	0.542844	0.580464	3.18875	1.08872	3.83388	1.39984	1.52209	1.50411	1.03448	0.713472	0.760167	0.919443	1.01055	0.963739	1.49953	0.37539	1.58367	1.49783	2.91104	0.474455	0.277964	2.55708	0.532591	0.875001	2.01585	0.299124	0.995285	0.682041	1.03134	0.295211	1.01274	0.538101	0.948372	0.918426	0.645452	2.6833	1.13728	1.85296
M408	Neutral lipid	TG	TG(58:8)	TG(18:1/18:1/22:6)	19.383	0.107833	1.18092	2.08244	1.96388	1.09051	1.22029	0.601202	1.36807	3.50117	1.09154	2.97823	1.1978	0.725147	1.35712	0.707243	0.881913	1.03656	1.01272	0.838783	1.23319	1.25682	0.399062	1.60919	2.02919	3.38581	0.560581	0.52499	2.48391	0.639405	0.890038	2.4137	0.536218	0.874275	0.680744	0.758208	0.482635	1.04935	0.627083	0.929258	1.13481	1.07291	2.43597	0.670031	1.58211
M409	Neutral lipid	TG	TG(58:9)	TG(18:1/18:2/22:6)	19.017	0.0987593	1.00387	2.40992	1.79174	1.09978	1.18079	0.614491	1.62763	3.65996	0.983088	2.60074	1.02196	0.544674	1.0708	0.653356	0.943537	1.08111	0.717831	1.24076	1.28775	1.42793	0.39099	1.49277	1.77233	3.56161	0.63513	0.452568	2.99203	0.634613	0.912788	2.76749	0.484227	0.67076	0.884648	0.821412	0.566436	1.0275	0.702237	0.9659	0.931578	1.46363	2.69258	0.629488	1.44614
M410	Neutral lipid	TG	TG(58:10)	TG(18:2/18:2/22:6)	18.66	0.0893751	1.02968	2.25185	1.32736	0.918598	1.0014	0.501121	2.27373	2.93582	0.955882	1.94789	0.844593	0.520123	0.862733	0.857896	0.725537	1.27336	0.318381	1.59789	1.41601	1.5535	0.363231	1.09126	1.20538	2.26601	0.622408	0.467504	3.34707	0.608581	0.861775	1.99231	0.416559	0.569787	1.15601	0.956589	0.481989	0.848606	0.779338	0.812851	0.585272	2.17355	3.34381	0.554384	1.21278
M411	Neutral lipid	TG	TG(58:10)		18.86	0.155101	1.2091	2.57399	1.62552	0.799642	0.951792	0.542991	0.104922	4.95898	1.31342	3.91757	1.21339	0.834255	1.78562	1.05239	0.749117	0.135457	0.59103	2.56846	0.0400037	1.32949	0.417912	2.58779	2.4373	2.72488	0.825373	0.404053	1.49095	0.37295	1.07872	3.88264	0.406807	0.863222	0.506966	1.44583	0.493452	1.07478	0.377256	0.88155	1.18639	0.218226	2.42593	0.905755	1.34803
M412	Neutral lipid	TG	TG(58:11)	TG(18:2/18:3/22:6), TG(18:2/20:4/20:5)	18.322	0.0969528	1.04652	3.01689	1.19227	0.888445	0.752996	0.344037	4.17685	2.93258	0.657101	1.88285	0.682913	0.425331	0.698541	0.891826	0.437216	1.02791	0.175822	1.99972	1.12515	1.52164	0.226765	0.750486	1.04354	1.65406	0.376911	0.384237	5.81576	0.392055	0.60619	1.65875	0.211495	0.304904	1.27572	0.603893	0.333259	0.452077	0.600104	0.479073	0.353113	2.84891	5.74047	0.333043	1.15009
M413	Neutral lipid	TG	TG(58:11)		18.533	0.066292	0.992575	3.55147	1.72386	0.48292	0.752334	0.0833134	3.32909	3.94449	0.361646	4.24659	0.988919	0.92134	0.86945	1.03888	0.153901	0.625595	0.183607	1.5743	0.757534	2.2999	0.145762	0.674686	0.763405	1.99328	0.347564	0.161387	3.33559	0.225648	0.522521	1.30676	0.126667	0.197556	0.54515	1.51646	0.436242	0.663896	0.221438	0.355843	0.278475	2.76026	6.63119	0.376968	1.62562
M414	Neutral lipid	TG	TG(58:12)		17.95	0.0548372	0.911239	4.85099	1.30177	0.80823	0.59431	0.0848115	9.90377	2.6329	0.276752	2.60964	0.429566	0.452912	0.378004	0.791331	0.210502	0.485808	0.124407	1.31627	0.745019	1.29843	0.139354	0.170882	0.653269	1.53486	0.141108	0.214262	9.2332	0.145322	0.313957	1.14546	0.0696298	0.0498425	0.836318	0.8272	0.234763	0.203157	0.401308	0.224988	0.134383	4.83998	8.68896	0.139912	1.21319
M415	Neutral lipid	TG	TG(58:12)		18.186	0.0927594	1.0066	0.119738	2.20553	0.660907	0.545365	0.199006	0.298137	3.8197	0.635362	3.05465	1.54048	1.4839	0.817548	0.509468	0.186339	0.758182	0.123172	0.657964	0.728317	2.66973	0.140787	1.07857	0.996055	0.818158	0.183316	0.132897	10.0248	0.313425	0.269253	2.63177	0.0491284	0.208953	0.622725	0.972922	0.227098	0.72629	0.352348	0.46036	0.238515	1.75684	13.7387	0.277999	0.861629
M416	Neutral lipid	TG	TG(60:2)	TG(18:1/18:1/24:0)	21.152	0.142514	0.922754	0.209601	0.491309	0.748085	0.30414	1.20096	0.629697	0.962959	0.456107	1.19783	1.09458	6.93927	0.697702	1.66726	0.696644	0.488352	0.372617	0.486656	3.78589	0.52592	0.172486	0.213842	0.190017	0.735953	0.545094	0.231528	2.54502	0.80785	2.75218	0.585813	0.268221	0.467989	1.18144	1.08624	0.263803	0.468032	0.864551	1.33559	2.09259	1.96365	3.48474	1.29533	1.48018
M417	Neutral lipid	TG	TG(60:3)	TG(18:1/18:2/24:0), TG(18:1/18:1/24:1)	20.882	0.107162	1.13	0.398613	0.82415	0.879361	0.331226	1.37822	0.601182	1.14319	0.525131	1.59985	0.958675	9.05438	0.586306	1.53948	0.777835	0.553089	0.400381	0.561034	3.37207	0.451234	0.153307	0.221138	0.368487	0.738125	0.395531	0.238837	2.21749	0.708359	1.71346	0.5626	0.243721	0.425228	0.976278	1.19422	0.264577	0.455233	0.93165	0.748852	1.60286	2.12399	4.53801	1.22002	1.33722
M418	Neutral lipid	TG	TG(60:4)	TG(18:1/18:2/24:1)	20.626	0.113223	0.908886	0.411499	0.956986	1.16434	0.184755	1.82864	0.664269	1.24097	0.729914	1.96499	1.07102	2.60941	0.357434	1.72852	0.461418	0.743037	0.167173	0.985533	1.30364	0.524231	0.0951946	0.206202	0.560107	0.622995	0.38074	0.130231	1.02334	0.789471	1.8852	0.849276	0.242658	0.644686	1.1484	1.4782	0.164576	0.312467	1.43897	1.04812	1.45773	2.59864	5.16932	1.49002	1.62328
M419	Neutral lipid	TG	TG(60:8)		19.55	0.119027	1.84315	2.3401	2.85603	3.00495	0.474302	0.6415	1.81426	4.10323	0.925678	1.6784	2.29584	0.391596	0.661624	1.14005	0.638102	1.47975	0.336818	0.828323	1.28416	0.563974	0.43074	3.29992	2.54213	6.84684	0.341344	0.778429	0.652296	0.582671	0.703701	2.48479	0.801241	0.57461	1.24883	0.269697	0.260652	0.309906	0.899061	0.541089	0.736803	1.85981	2.90396	0.853995	0.740509
M420	Neutral lipid	TG	TG(60:9)	TG(18:0/20:4/22:5)	19.435	0.171885	1.19001	2.11957	1.69805	1.13555	0.821797	0.49711	1.04249	4.26724	1.13242	3.71196	1.22295	0.765627	1.317	1.00591	0.844829	0.688753	0.509207	0.943303	1.26096	1.09726	0.253849	2.54377	1.81028	2.44315	0.318562	0.6201	1.69131	0.385986	0.798876	1.93335	0.430933	0.745848	0.868364	0.394906	0.50135	0.704628	0.417109	0.845636	1.07005	0.81567	3.39489	0.846692	1.44632
M421	Neutral lipid	TG	TG(60:10)	TG(18:0/20:4/22:6)	19.288	0.146901	1.15326	2.0789	0.649205	0.362823	1.07272	0.229624	0.626372	5.21805	1.26958	5.0267	1.22981	0.590245	1.70764	0.733982	0.685827	0.590847	0.849978	1.64379	0.83937	1.01525	0.445823	2.15022	1.93962	2.90425	0.196257	0.37951	2.77486	0.206107	1.15083	2.1043	0.728209	0.805528	0.985063	0.317792	0.435642	1.02936	0.181959	0.996851	1.15227	0.379304	3.66203	0.663077	2.32101
M422	Neutral lipid	TG	TG(60:11)	TG(18:1/20:4/22:6), TG(16:0/22:5/22:6)	18.859	0.10283	1.1239	2.54099	1.43054	0.912206	1.23429	0.382599	1.4879	4.73322	0.912308	2.71577	1.14841	0.853845	1.27177	0.77514	0.607573	0.652097	0.558659	1.00984	0.874383	1.70805	0.326814	1.59202	1.53284	2.17057	0.38749	0.491627	2.84966	0.398926	0.824336	2.29578	0.475358	0.560257	0.863843	0.797595	0.59947	1.08691	0.462651	0.66584	0.67769	1.50087	3.77999	0.523785	1.54105
M423	Neutral lipid	TG	TG(60:12)	TG(18:2/20:4/22:6)	18.514	0.0418313	1.07592	3.99199	1.31037	0.962913	1.1349	0.249053	3.63909	5.68408	0.669517	2.08004	0.788686	0.505193	0.707425	0.490644	0.543608	0.609957	0.387485	0.98368	0.610684	1.14561	0.244419	1.09811	1.11749	2.75478	0.184894	0.395331	6.34033	0.143912	0.70654	1.96398	0.215146	0.229135	0.975633	0.699706	0.444212	0.505311	0.52509	0.400043	0.199298	1.39022	6.01655	0.285288	1.49825
M424	Neutral lipid	TG	TG(60:12)	TG(16:0/22:6/22:6)	18.681	0.0728617	0.897522	1.33541	1.42351	0.434659	0.926889	0.187804	1.2109	5.61812	0.796843	3.11826	1.59938	0.910344	1.50496	0.492615	0.276732	0.788404	0.385141	0.713437	0.667415	2.12294	0.303588	1.58368	0.979365	1.65283	0.23104	0.147951	2.37711	0.319945	0.467532	2.21607	0.203405	0.397612	0.505303	0.981123	0.542878	1.6501	0.305163	0.586478	0.370493	1.16553	5.71591	0.404713	1.22032
M425	Neutral lipid	TG	TG(60:13)	TG(16:1/22:6/22:6)	18.124	0.0571428	1.11815	3.27409	1.45102	0.795746	0.941903	0.0746804	4.52657	5.49704	0.488399	3.47982	0.657435	0.437596	0.537144	0.337838	0.326989	0.670189	0.248402	0.688735	0.842655	1.46174	0.189512	0.661259	0.594183	2.80091	0.152636	0.221473	8.54141	0.198214	0.496329	2.07995	0.100606	0.0931945	0.730742	0.660099	0.347177	0.428905	0.521173	0.471869	0.194398	2.23337	8.87863	0.166752	1.30327
M426	Neutral lipid	TG	TG(60:14)		17.721	0.0472764	0.739503	4.08988	1.04505	0.487201	0.495031	0.142256	8.13569	3.99477	0.19	3.88829	0.560564	0.166408	0.208218	0.64938	0.116001	0.473563	0.0981461	0.978713	0.490384	1.23244	0.122245	0.298825	0.476645	1.75127	0.0602621	0.138226	12.1668	0.11684	0.40422	0.9792	0.0866693	0.0686351	0.719997	0.616376	0.155669	0.127063	0.33896	0.153449	0.150452	2.43632	12.5489	0.240239	1.03557
M427	Neutral lipid	TG	TG(61:13)		18.276	0.0343238	0.415183	5.84125	0.73973	0.504051	0.795633	0.245807	3.19599	4.74332	0.233871	3.56267	0.345351	0.223985	0.661982	0.325515	0.214821	0.316521	0.157393	0.538356	0.933323	0.791762	0.110306	0.442032	0.401472	1.36528	0.157213	0.268619	10.8723	0.166185	0.939177	0.728342	0.188454	0.154701	0.586976	0.391529	0.215268	0.291324	0.288457	0.364317	0.28465	0.742834	17.801	0.326626	1.38907
M428	Neutral lipid	TG	TG(61:13)		18.476	0.0483138	0.948522	2.18745	1.54333	0.786377	0.629818	0.323748	1.21674	10.4742	0.242209	8.33934	0.932268	0.516806	0.501477	0.34433	0.224559	0.313902	0.144379	0.662049	0.551748	0.455481	0.0871241	0.576138	0.94625	2.04691	0.190964	0.0941082	12.8273	0.148647	0.669462	1.34332	0.149735	0.143523	0.365549	0.447162	0.193377	0.431704	0.268153	0.352977	0.246076	0.823787	16.5425	0.302466	1.06536
M429	Neutral lipid	TG	TG(62:3)		21.126	0.0618216	1.67834	0.204063	0.60362	0.599663	0.157868	0.619057	0.383748	0.736525	0.188296	1.13875	0.737004	18.3767	0.271057	0.387264	0.667195	0.149368	0.205405	0.113748	4.83348	0.161629	0.0505547	0.0658321	0.168378	0.241952	0.107032	0.101556	2.89556	0.384075	0.757345	0.245044	0.0555215	0.0725699	0.280378	0.580778	0.0860339	0.121398	0.486769	0.54565	1.21057	0.937811	9.87969	0.533153	0.72343
M430	Neutral lipid	TG	TG(62:4)		20.891	0.10163	1.20647	0.431081	1.00525	1.03836	0.168064	0.981357	0.653617	0.836564	0.546533	1.69234	1.02583	4.10485	0.288159	1.32284	1.19005	0.251281	0.159801	0.183198	3.13835	0.288103	0.0592476	0.148005	0.308107	0.568028	0.174471	0.135774	1.95206	0.437093	1.27687	0.567174	0.106771	0.119081	0.564427	1.05297	0.159427	0.175794	0.81002	0.542109	1.23029	1.48027	8.64544	1.06673	0.932003
M431	Neutral lipid	TG	TG(62:6)		20.511	0.123381	1.37911	0.603255	1.45542	1.45386	0.540718	0.739998	0.382163	2.25062	0.58089	2.24932	1.38264	4.48291	0.447134	1.29151	0.653582	0.306258	0.201832	0.318026	1.6184	0.576517	0.117361	0.899981	0.645805	0.720625	0.29228	0.285946	2.11575	0.446398	0.784069	1.43092	0.205148	0.354615	0.54519	1.03525	0.278452	0.274778	0.385389	0.812028	1.01597	1.13638	7.3366	1.2532	1.15072
M432	Neutral lipid	TG	TG(62:8)		20.084	0.0484115	0.606291	0.914036	1.3902	0.85778	0.839944	1.30805	0.964921	1.49424	0.553958	0.793828	0.461531	1.9855	0.996326	1.26652	1.17491	0.727076	0.610236	0.730814	1.10399	0.784748	0.41324	0.708637	0.91033	1.06052	0.906592	0.690205	3.40447	0.996754	0.900394	1.06231	0.601774	0.917688	0.955243	1.01307	1.11326	0.843251	0.69403	1.43321	1.28962	0.99257	7.50217	1.203	0.851072
M433	Neutral lipid	TG	TG(62:9)		19.789	0.0959419	0.51252	0.917986	1.31851	0.738979	0.682742	1.2788	0.943358	3.37601	0.826899	3.19012	1.17568	1.80581	1.38402	1.03383	1.00839	1.34313	0.435763	1.48776	0.966879	0.851755	0.246828	2.47904	0.99019	1.59427	1.11617	0.501565	3.89393	0.991961	1.02207	1.34503	0.364222	0.759463	0.871129	0.854557	1.03924	0.741365	0.602546	1.30069	0.944924	1.76058	9.03379	1.0114	0.636521
M434	Neutral lipid	TG	TG(62:11)		19.211	0.128444	1.14027	2.19878	1.79582	1.18565	0.667894	0.473666	1.31966	7.5664	0.885894	2.73007	2.36627	1.05967	1.10484	0.667914	0.444123	0.391644	0.342231	1.17981	0.562681	0.812599	0.292682	3.13298	1.15799	3.55616	0.699441	0.443522	2.36976	0.695017	0.390127	2.61489	0.419012	0.247108	0.900487	0.493903	0.361081	0.726543	0.336737	0.347958	0.504417	1.40488	5.04761	0.599773	0.762673
M435	Neutral lipid	TG	TG(62:13)	TG(18:2/22:6/22:6)	18.685	0.0425142	0.966285	2.75435	1.71009	1.01181	1.41851	0.130895	1.84502	9.06495	0.539081	4.34895	1.03973	0.42666	1.01562	0.147383	0.513629	0.653744	0.714429	0.169778	0.761309	1.09397	0.305514	1.34754	1.17321	3.50577	0.117237	0.345423	6.85231	0.195348	0.715319	2.46247	0.170223	0.160173	0.526668	0.495352	0.426631	0.953214	0.387727	0.806391	0.360215	0.62099	6.04807	0.152725	1.94288
M436	Neutral lipid	TG	TG(62:14)		18.277	0.0451188	0.77002	3.04159	1.41351	0.962032	1.23841	0.12966	2.38114	9.09745	0.512823	3.9863	0.698486	0.345	0.730914	0.160312	0.450639	0.715759	0.358438	0.399688	0.658629	1.23059	0.235247	1.29106	1.08867	3.45972	0.139128	0.26854	8.33853	0.172122	0.672943	2.86479	0.12522	0.128972	0.693327	0.484374	0.412134	0.759217	0.54305	0.743941	0.227202	0.879033	8.06864	0.139696	1.5475
M437	Neutral lipid	TG	TG(62:15)		17.916	0.0524375	0.818272	2.72808	0.897384	0.606318	0.862176	0.066304	2.57923	6.9568	0.455702	4.07202	0.870678	0.3197	0.53095	0.457176	0.243803	0.580922	0.170272	0.835661	0.577555	1.30981	0.171446	0.598619	0.599841	2.14264	0.0814849	0.171736	10.2473	0.119808	0.509515	1.33676	0.0453883	0.0454793	0.838823	0.553755	0.254471	0.409924	0.325401	0.42802	0.159983	1.0453	11.4496	0.145456	1.37583
M438	Neutral lipid	TG	TG(62:16)		17.518	0.0147446	0.359914	6.08581	1.16981	0.246468	0.233368	0.0867882	12.5363	3.72449	0.0823657	8.20213	0.221552	0.197	0.094476	0.324734	0.0992703	0.107534	0.074565	0.290592	0.227416	0.549718	0.0350741	0.0707728	0.115021	0.511984	0.0344658	0.073755	9.87378	0.0504785	0.247992	0.384506	0.0543853	0.0479071	0.256905	0.338033	0.0985695	0.0933407	0.109149	0.100032	0.0909079	2.28769	16.446	0.0943489	0.759338
M439	Neutral lipid	TG	TG(64:8)		20.4	0.0695227	0.371088	0.430768	1.56792	0.618618	1.01761	0.929	1.21278	1.20227	0.680114	2.45397	0.708449	2.47872	1.52075	1.05924	1.12905	1.00124	0.959896	0.717382	3.0098	0.499591	0.212756	0.334258	0.43734	1.27212	0.725686	0.372159	2.506	0.476775	0.830679	0.41668	0.242246	0.320272	0.814194	0.656863	1.18606	0.574651	0.461734	2.77628	0.88656	1.62986	6.55635	0.872937	0.609919
M440	Neutral lipid	TG	TG(64:15)		18.322	0.0976348	1.09107	2.97753	0.549016	0.689515	1.23109	0.268107	1.74733	12.9919	0.621005	3.3751	0.754512	0.440448	0.711597	0.375874	0.370044	0.335818	0.243789	1.06503	0.458339	0.77115	0.114705	1.88778	0.978794	2.70332	0.192505	0.271773	4.06029	0.185991	0.929481	1.81821	0.197447	0.171735	1.04476	0.419102	0.268166	0.582602	0.308528	0.34747	0.341971	0.766935	6.82112	0.326063	0.934674
M441	Neutral lipid	TG	TG(64:16)		17.943	0.0246167	0.634988	2.89953	0.688992	0.333247	0.51064	0.238237	6.70988	5.78308	0.241517	4.75602	0.543736	0.330664	0.262154	0.323433	0.270007	0.282403	0.190796	0.403416	0.351684	0.628248	0.0872487	0.255096	0.133975	1.08917	0.0970262	0.0852493	8.32983	0.127538	0.711436	0.555482	0.136493	0.130443	0.46499	0.60358	0.256556	0.268072	0.319554	0.27249	0.29648	3.18387	13.4935	0.299068	1.02457
M442	Neutral lipid	TG	TG(64:16)		18.105	0.0598304	0.813738	2.85236	1.00693	0.709106	1.21005	0.0585815	0.8501	13.8635	0.772758	4.59293	0.962507	0.304193	0.758055	0.181917	0.384567	0.313939	0.323736	0.368223	0.408426	0.627416	0.214822	1.52268	1.04522	2.67468	0.0882849	0.220114	6.55113	0.1096	0.379154	2.00036	0.0691981	0.0516082	0.672315	0.449474	0.37251	0.498115	0.244099	0.567915	0.145273	0.23493	9.09945	0.179186	1.55699
M443	Neutral lipid	TG	TG(64:17)		17.717	0.0204836	0.543677	2.91674	1.09497	0.251055	0.536813	0.0987208	4.00921	8.47052	0.127618	9.62117	0.560916	0.18932	0.243612	0.11866	0.0908358	0.144134	0.0779321	0.207385	0.267755	0.530665	0.0751153	0.288564	0.175153	1.0978	0.0324073	0.0469791	9.71936	0.0440462	0.217378	0.485612	0.040061	0.0369101	0.323483	0.334458	0.116664	0.207127	0.241983	0.12016	0.0966005	1.44221	18.2977	0.103515	1.00107
M444	Other lipid	Car	Car(14:0)		3.572	0.0246335	0.779859	1.08458	0.44544	0.556478	1.7934	0.480575	1.73537	1.10705	0.567519	1.27869	1.42617	0.336132	0.584332	0.209077	0.439796	1.48954	0.818365	0.760447	0.733478	1.44606	0.875166	1.33891	0.878	1.9578	0.775622	0.883465	0.365618	0.647944	0.716601	1.58465	0.813279	0.617755	0.240842	0.418539	1.482	0.561901	0.733209	0.904759	0.382969	0.560085	0.757076	0.52216	0.822793
M445	Other lipid	Car	Car(16:0)	Car(16:0)	4.465	0.0426768	1.04802	0.798875	0.533783	0.723462	1.25112	1.10417	1.35313	0.907788	0.793327	0.863524	1.19076	0.346338	1.09558	0.441405	0.655522	1.14378	1.11424	1.02432	0.948961	1.38096	0.782008	0.710935	0.883518	1.20837	1.03469	0.798705	0.842602	1.16616	0.704837	0.764163	1.02222	0.586149	0.568922	0.750816	1.50866	0.659842	0.947766	0.896554	0.800014	0.792404	0.690708	0.815048	0.655361
M446	Other lipid	Car	Car(16:1)		3.775	0.0132353	0.871022	0.723224	0.3689	0.527061	1.83129	0.762285	1.94894	0.743294	0.806982	0.859179	1.61109	0.233841	0.610734	0.182152	0.610426	1.96362	1.92029	0.800943	0.727027	1.41679	0.984004	1.28705	1.258	3.00909	0.729131	1.23717	0.628995	1.01382	0.494352	1.28707	0.568351	0.687186	0.20344	0.400297	1.7267	0.481982	0.747795	0.539401	0.617866	0.381156	0.652289	0.420365	0.557503
M447	Other lipid	Car	Car(18:1)	Car(18:1)	4.671	0.0295259	0.879001	0.698421	0.375654	0.52864	1.50456	0.948276	1.26765	0.754775	1.022	0.836716	1.6184	0.27096	0.803596	0.329485	0.956424	1.59671	2.32252	0.754971	1.13953	1.10609	0.869613	0.794441	1.1874	1.82321	1.10683	1.43072	0.871492	1.12755	0.516407	0.738819	0.80068	0.77141	0.439042	0.493472	1.65611	0.528224	0.856217	0.707685	0.860354	0.434436	0.650561	0.578464	0.520668
M448	Other lipid	Car	Car(18:2)		3.984	0.0320931	1.22069	0.462775	0.280407	0.543798	1.03697	0.779552	1.47898	0.55491	1.07913	0.65421	1.80844	0.211917	0.575646	0.454401	0.853293	1.88476	1.0745	0.74029	1.54547	1.73751	0.810487	0.653985	0.676681	1.40283	1.31813	1.34708	0.966285	1.35497	0.705806	0.682534	0.53096	0.442036	0.670154	0.790476	1.25082	0.43294	0.933783	0.588202	0.570762	0.817509	0.768848	0.753433	0.536312
M449	Other lipid	Car	Car(20:1)		5.801	0.013281	1.29817	0.400806	0.317154	0.494966	1.53382	1.00015	1.61544	0.804856	0.875296	1.07998	1.67811	0.234026	0.690557	0.213041	0.550887	1.23951	2.77416	0.411575	1.93243	1.19207	0.54119	0.468912	1.23424	1.13638	0.597529	0.731726	2.6355	1.66862	0.329718	0.507384	0.519297	0.556701	0.34393	0.319414	1.37421	0.732311	0.896835	0.828499	0.988942	0.566171	1.16774	0.807364	0.604503
M450	Other lipid	CoQ	CoQ10	CoQ10	19.003	0.0463594	0.529347	0.450791	0.455242	1.20816	0.707569	0.677025	0.970574	0.770316	0.96715	0.651266	0.823817	0.48204	1.02034	0.677249	0.774441	0.487186	2.57106	0.816962	0.993909	1.01436	0.82825	0.575707	0.362523	1.1567	1.21882	0.545716	2.13423	0.819105	1.17071	0.451047	1.12684	0.667307	0.608853	0.756226	1.60643	0.838285	2.04146	1.19584	0.563259	1.0399	1.92136	1.62945	0.477299
M451	Other lipid	FA	FA(16:0)	FA(16:0)	7.348	0.603904	0.923876	0.910221	1.04878	0.919536	1.01571	1.05785	0.992535	1.12363	1.31702	1.09417	1.17196	0.755027	0.878268	0.952576	0.850371	1.14971	1.22987	0.908741	0.970353	1.30115	1.24322	1.2712	1.42484	1.54238	1.26988	1.34221	0.878395	0.747979	0.665653	0.637238	1.2954	0.847906	0.847622	1.09244	1.06523	0.876185	0.896645	0.843892	0.732302	1.15386	1.22077	1.47872	1.08022
M452	Other lipid	FA	FA(18:0)	FA(18:0)	8.85	0.778425	0.924736	1.08463	1.14956	1.05661	1.01345	0.936365	0.9733	1.14822	1.18507	1.09619	1.0344	0.826901	0.955381	0.960219	0.895682	1.06297	1.12317	0.882155	1.01372	1.10819	1.09694	1.03919	1.32754	1.2281	1.17476	1.06038	0.855278	0.892404	0.728112	1.09087	1.1767	0.932309	0.936471	1.01533	1.0087	0.994381	0.962295	0.889045	0.854262	1.09238	1.06543	1.2757	1.02546
M453	Other lipid	FA	FA(18:1)	FA(18:1)	7.542	0.0209571	0.721522	0.0515057	0.0235778	0.0453218	2.54232	1.24289	1.20116	0.258572	0.561043	0.327587	1.83828	0.296875	0.122965	0.0321951	0.0313804	5.87289	6.37383	2.33861	0.063516	1.59768	1.7958	4.18414	3.31884	11.1694	0.89766	3.99244	1.84014	0.211364	0.0323668	0.923627	0.038012	0.472093	0.0631832	0.0432878	1.35915	0.0245123	0.863799	0.273476	0.11282	0.0308292	2.52158	0.0527778	0.0275469
M454	Other lipid	FA	FA(18:2)	FA(18:2)	6.471	0.10215	1.13344	0.0747696	0.0907563	0.0931782	2.43189	0.954708	1.62103	0.2509	0.563431	0.229787	1.38246	0.186771	0.088672	0.0820057	0.0781939	7.80234	2.45993	2.30312	0.0908457	1.37564	1.48309	4.33244	2.15922	12.0233	0.585666	4.09693	1.73396	0.257737	0.17275	0.685351	0.141579	0.337101	0.107529	0.0800421	1.3407	0.07575	1.11891	0.26497	0.104004	0.0928242	3.54276	0.089286	0.0718108
M455	Other lipid	FA	FA(22:6)	FA(22:6)	5.91	0.201004	1.94691	0.304023	0.253241	0.283529	2.4584	0.391171	1.75728	0.743784	0.466861	1.57126	1.99315	0.808813	0.227167	0.221824	0.0897346	3.13235	1.36059	1.08451	0.172442	2.10463	1.02705	2.36508	1.4644	6.03818	0.345966	1.88578	2.60003	0.323513	0.178868	1.25153	0.094334	0.167739	0.260348	0.452417	1.48675	0.138872	0.486022	0.41958	0.094034	0.352813	2.03663	0.233033	0.362305
M456	Other lipid	FAA	FAA(16:0)	FAA(16:0)	6.109	0.028428	0.525795	0.296302	0.299414	1.63139	2.30041	2.88889	0.438005	0.311049	0.337984	0.247418	0.385976	0.507265	0.917606	1.35644	1.06027	0.37196	0.374193	0.391737	1.07456	0.128103	0.0960794	0.146876	0.0521325	0.06221	0.0498176	0.0494881	0.0626927	0.0843291	0.0762564	0.0525616	0.0772657	0.0686947	0.293203	0.336939	0.312409	2.25452	1.55317	0.411418	0.316408	0.930675	0.384581	0.425871	0.328029
M457	Other lipid	FAA	FAA(18:0)	FAA(18:0)	7.504	0.0275884	0.591906	0.309798	1.00282	1.3337	2.50037	4.0623	0.461079	0.426608	0.394837	0.776973	0.577988	0.646571	0.964255	2.85617	0.749285	0.771571	0.403764	1.13566	1.23799	0.0729127	0.036603	0.0733341	0.0388209	0.0340956	0.017993	0.022067	0.0213257	0.0257958	0.0207608	0.0215369	0.0319084	0.0236789	0.298555	0.412353	0.415036	2.41902	1.95894	0.86553	0.328722	1.31722	0.569399	1.03016	0.535249
M458	Other lipid	FAA	FAA(18:1)	FAA(18:1)	6.322	0.00171714	0.119297	0.162772	0.10308	1.21983	1.77102	2.50776	0.0936846	0.285317	0.10431	0.0954485	0.608493	0.916091	1.67391	1.7009	1.27708	0.169077	0.0263674	1.30637	1.78868	0.391947	0.436296	0.385833	0.101374	0.205708	0.0097013	0.0144123	0.0126445	0.0767023	0.0148628	0.105793	0.100198	0.01304	0.0304515	0.253401	0.0473024	2.16418	1.05555	0.552189	0.0379813	5.53889	0.261073	0.294886	0.420085
M459	Other lipid	FAA	FAA(18:1)	FAA(18:1)	6.459	0.00986625	0.232476	0.142436	0.622823	0.905932	2.05032	2.95512	0.190578	0.243425	0.155301	0.221891	0.150261	1.0719	1.68612	2.03151	1.19224	0.290176	0.132756	1.38722	1.94295	0.219082	0.252883	0.296273	0.0646089	0.084449	0.0213646	0.0253988	0.0247175	0.0270735	0.0325409	0.0341041	0.036525	0.0251566	0.125313	0.159872	0.17874	1.99267	1.18187	0.543031	0.128558	0.138307	0.198956	0.515096	0.297264
M460	Other lipid	FAA	FAA(20:1)	FAA(20:1)	7.668	0.0547571	0.908455	0.86107	0.770894	0.887368	0.971661	0.886448	0.981074	0.815058	0.877082	0.878735	0.812794	0.860417	1.05254	0.867271	0.804858	1.10822	0.770507	0.850161	0.837143	0.286908	0.300375	0.218711	0.212645	0.171301	0.312527	0.248133	0.252868	0.288568	0.375581	0.187825	0.302563	0.270241	0.872623	0.889947	0.955023	0.915537	0.826219	0.850002	0.903175	0.998842	0.834391	0.841208	0.830868
M461	Other lipid	Other	billirubin	billirubin	7.364	1.71679	0.258578	2.09502	2.07382	0.993601	0.392194	0.441745	0.863122	1.16896	0.595719	0.905535	0.451595	0.459437	0.791445	0.6681	0.823416	0.41479	0.847831	0.263875	0.650694	0.281067	0.498909	0.476801	2.13301	0.703068	1.03616	1.51554	0.555333	1.74377	0.730556	2.49749	1.36547	0.251111	0.415099	0.239632	1.16101	1.52925	0.795592	0.569403	0.785962	0.875728	0.292999	0.393888	0.978374
M462	Other lipid	Other	cholesterol	cholesterol	12.631	0.0941333	0.74189	1.0693	1.39638	0.880885	1.2732	1.35269	1.28974	1.34246	1.0037	1.31537	0.633581	0.950383	1.05636	0.735929	0.663582	0.772354	1.19157	1.09334	1.16139	0.606389	0.64073	0.886005	2.52955	0.957736	0.623065	0.602966	2.03111	0.928146	1.14721	2.41124	0.719813	0.904371	0.647409	0.88172	1.70222	0.915167	0.98551	1.32533	1.63896	1.06111	1.13973	1.32951	0.944239
M463	Other lipid	Other	cholesterolsulfate	cholesterolsulfate	7.625	1.66183	0.651969	1.5595	3.34368	2.51427	1.05204	0.717621	0.789617	1.99623	1.19923	1.00324	0.632348	0.192436	0.579652	0.660111	0.693234	1.09914	1.12736	1.40243	1.17472	1.05147	0.843583	2.05249	3.42295	4.97423	0.978589	0.741101	1.68202	0.715662	0.89574	3.61411	0.546171	0.394118	0.594082	0.776046	1.16082	0.612742	1.77773	0.972146	0.631788	0.711371	2.17517	1.53645	0.48857
[truncated: 124 more columns]

## Sheet: Table S2
Table S2. Information of healthy subjects in the present study
Group	HM1	HM2	HF1	HF2
no. of subjects	15	15	15	15
status	Healthy	Healthy	Healthy	Healthy
Sex; male/female	15/0	15/0	0/15	0/15
Age; median (quartile)	48 (46.5-48.5)	58 (57-60.5)	44 (41.5-47)	63 (60-63.5)
BMI; median (quartile)	22.9 (21.2-24.1)	22.4 (20.7-23.8)	20.6 (20.2-21.4)	20.1 (19.6-21.7)

## Sheet: Table S3
Table S3. Lipids different between mixed type DILI and healthy subjects.
		vs healthy M1		vs healthy M2		vs healthy F1		vs healthy F2
metabolite ID	Name	p value	effect size	p value	effect size	p value	effect size	p value	effect size
M008	LPC(18:2)	0.00409496	-1.17168	3.85358e-05	-1.8456	0.0294003	-0.888591	0.030574	-0.84843
M014	LPC(16:1e)	0.000339956	-1.59694	3.16221e-05	-1.999	0.0124452	-0.996003	0.000867519	-1.40101
M020	LPE(18:1e)	0.00205559	-1.28299	5.0951e-06	-2.14941	2.39616e-05	-1.94307	1.14399e-05	-2.06249
M043	PC(36:4)	0.0306231	-0.864149	0.00228613	-1.26506	0.00298552	-1.25737	0.00666996	-1.11976
M086	PC(34:3e)	0.0068273	-1.11371	0.00104348	-1.376	3.82466e-05	-1.84713	2.38123e-05	-2.03474
M093	PC(36:3e)	0.0131686	-0.98578	0.0024876	-1.24077	3.1394e-05	-1.87856	9.02722e-06	-2.07387
M121	PE(34:1)	8.77646e-05	2.06182	0.0002541	1.79922	0.0125795	1.01987	0.00283919	1.28502
M139	PE(36:3e)	0.0366406	-0.819902	0.00247571	-1.24901	0.00433169	-1.17491	0.00046605	-1.53829
M141	PE(36:4e)	0.0280582	-0.856921	0.00212807	-1.26423	0.00161228	-1.3334	0.00124218	-1.34406
M148	PE(38:5e)	6.04169e-05	-1.78165	0.00144981	-1.32346	0.00018486	-1.61911	0.0033153	-1.20919
M151	PE(38:6e)	0.0220526	-0.904965	0.00688042	-1.09005	0.00597882	-1.136	0.0159507	-0.955771
M155	PE(40:5e)	2.50966e-07	-2.57668	0.000115558	-1.72081	9.65338e-05	-1.75676	0.000624022	-1.45054
M183	PS(36:1)	0.000270857	-1.57419	6.92068e-05	-1.77148	0.00023575	-1.59544	4.7955e-05	-1.8386
M184	PS(38:4)	2.44601e-05	-2.00934	0.000239911	-1.64747	4.70077e-05	-1.89186	0.000126801	-1.75548
M185	Cer(d34:1)	0.000121226	2.08352	0.000699996	1.68512	0.000132587	2.06208	0.00118296	1.59679
M186	Cer(d36:1)	0.00262014	1.41539	0.00566469	1.25552	0.000876615	1.71177	0.00591118	1.29391
M196	Cer(d42:2)	0.0128152	1.06179	0.0156988	1.04012	0.00741844	1.1398	0.0361567	0.895948
M199	CerG1(d34:1)	0.00767273	1.26911	0.0155052	1.11406	0.00639267	1.31075	0.00911509	1.2414
M201	CerG1(d40:2)	0.00681169	-1.12387	0.000161766	-1.63817	0.00147968	-1.32119	0.00432585	-1.15637
M203	CerG1(d42:2)	0.0212005	1.05311	0.03387	0.951491	0.0433519	0.892087	0.0203061	1.07022
M217	GM3(d34:1)	0.00810405	1.26392	0.0224084	1.04582	0.0121813	1.15937	0.0239931	1.03851
M224	GM3(d34:1)+O	9.77994e-05	2.2254	0.000230279	1.97408	0.000628489	1.74742	0.00233308	1.49141
M234	SM(d36:2)	0.00163129	-1.3242	0.0188531	-0.928945	0.0242513	-0.889684	0.00793508	-1.08836
M237	SM(d38:1)	0.00662328	-1.14249	0.000337471	-1.5675	0.0192264	-0.964395	0.000695038	-1.45171
M238	SM(d38:2)	0.00101069	-1.37625	0.00116916	-1.37499	0.0144699	-0.972544	0.00013832	-1.67775
M245	SM(d40:2)	0.00152068	-1.43768	5.81737e-05	-2.02228	0.00170498	-1.33857	1.67714e-05	-2.03512
M249	SM(d41:2)	0.0215595	-0.981985	0.00252858	-1.38407	0.00176609	-1.35946	9.25292e-06	-2.31008
M256	SM(d42:2)	0.00255064	-1.24892	6.97661e-05	-1.76222	0.00167021	-1.30331	5.04511e-05	-1.80618
M300	DG(38:5)	0.0248345	1.00057	0.0204638	1.02965	0.00970345	1.18001	0.0197688	0.986303
M315	TG(43:1)	0.0456525	0.882346	0.0217185	1.07018	0.0207524	1.07623	0.0404226	0.911968
M391	TG(56:7)	0.00302365	1.30059	0.0135549	1.04547	0.00552373	1.22539	0.0435085	0.800375
M392	TG(56:8)	0.00305072	1.31434	0.0160495	1.01987	0.00403841	1.27156	0.0253991	0.902757
M405	TG(58:6)	0.00926958	1.10589	0.00606141	1.25179	0.0298592	0.876195	0.00523472	1.19879
M406	TG(58:7)	0.00606103	1.12347	0.00505232	1.2539	0.0049583	1.16607	0.00214427	1.30621
M408	TG(58:8)	0.000314102	1.6301	0.00106069	1.4651	0.000668306	1.5424	0.00348613	1.23079
M409	TG(58:9)	0.00111529	1.41432	0.0103224	1.06969	0.000781969	1.51911	0.01033	1.04852
M411	TG(58:10)	0.00345524	1.41924	0.00995597	1.18046	0.00474044	1.38026	0.0220176	0.979252
M420	TG(60:9)	0.018661	0.942484	0.00441104	1.31805	0.00410037	1.29581	0.0237181	0.940018
M421	TG(60:10)	0.00412624	1.30871	0.0111346	1.1357	0.00781105	1.24664	0.0165443	1.05031
M458	FAA(18:1)	0.0379358	-0.801706	0.00518355	-1.13062	0.00313062	-1.206	0.000907867	-1.38986

## Sheet: Table S4
Table S4. Lipids different between cholestatic type DILI and healthy subjects.
		vs healthy M1		vs healthy M2		vs healthy F1		vs healthy F2
metabolite ID	Name	p value	effect size	p value	effect size	p value	effect size	p value	effect size
M023	PC(30:0)	0.00305266	2.59238	0.00560745	2.23211	0.015424	1.66475	0.0339119	1.30734
M024	PC(31:0)	0.000588819	3.1567	0.000620797	3.06373	0.00325472	2.15639	0.00630991	1.81568
M025	PC(32:0)	0.00693174	2.27292	0.0213475	1.7206	0.0210959	1.67365	0.0335688	1.48776
M026	PC(32:1)	0.00781625	2.2277	0.0109721	2.04777	0.0186014	1.73696	0.0273457	1.56504
M028	PC(33:1)	0.00128932	2.37447	0.00144222	2.87866	0.00499472	2.0527	0.0095467	1.58136
M060	PC(38:6)	0.000808896	-2.04952	0.000490004	-1.69247	0.000863455	-1.67027	0.0132973	-1.18807
M086	PC(34:3e)	0.0309071	-1.02383	0.00565525	-1.26378	0.000441154	-1.72595	0.000949699	-2.01384
M093	PC(36:3e)	0.0200977	-0.975201	0.00448913	-1.21349	8.97294e-05	-1.8164	0.000117034	-2.11052
M096	PC(36:5e)	0.0126949	-1.4511	0.00867129	-1.13973	0.0065471	-1.44888	0.023003	-1.24271
M101	PC(38:5e)	0.0117753	-1.37167	0.00686638	-1.26204	0.0015925	-1.88901	0.00702957	-1.51652
M123	PE(36:1)	0.0226673	1.67366	0.0277311	1.58322	0.0460864	1.31428	0.0278735	1.59511
M139	PE(36:3e)	0.0146527	-1.01133	0.00107011	-1.45516	0.00183297	-1.42876	0.000305737	-1.91218
M142	PE(36:5e)	0.0371374	-0.86797	0.00924534	-1.13594	0.0189902	-1.21842	0.0147326	-1.09472
M148	PE(38:5e)	5.47843e-06	-2.40661	9.82293e-05	-1.70894	1.23762e-05	-2.1648	0.000147332	-1.87685
M149	PE(38:5e)	0.0461972	-1.01282	0.0172874	-1.184	0.0174605	-1.32923	0.0223033	-1.3154
M151	PE(38:6e)	0.019832	-1.08492	0.00814226	-1.25126	0.0110027	-1.36548	0.0147439	-1.12025
M155	PE(40:5e)	1.06497e-08	-3.3854	7.17857e-06	-2.07323	7.1581e-06	-2.07564	2.12313e-05	-1.90717
M174	PI(38:3)	0.0235826	-1.18138	0.0272258	-1.14148	0.0214538	-1.16931	0.0227843	-1.14211
M175	PI(38:4)	0.00124346	-1.84601	0.000264779	-2.20387	0.00255776	-1.6847	0.00388133	-1.53929
M183	PS(36:1)	2.70089e-05	-1.89707	7.10316e-06	-2.1317	2.45889e-05	-1.91386	7.30891e-06	-2.13446
M184	PS(38:4)	1.51953e-05	-1.96485	0.000148844	-1.60056	2.75686e-05	-1.86438	8.05917e-05	-1.69922
M191	Cer(d41:1)	0.0278216	-1.08517	0.00680904	-1.63469	0.0308667	-1.06311	0.00231629	-2.33847
M192	Cer(d41:2)	0.0367404	-0.984706	0.0216846	-1.28024	0.0484747	-0.949972	0.00104781	-2.69983
M195	Cer(d42:1)	0.000733887	-1.94253	4.51871e-05	-2.5014	0.00563642	-1.49769	0.000256894	-2.13296
M197	Cer(d42:2)	0.00460627	-1.58959	0.00103498	-1.78879	0.0256626	-1.20353	0.00203207	-1.59324
M237	SM(d38:1)	0.0143058	-1.56986	0.00341334	-1.89004	0.0226777	-1.42475	0.00407994	-1.78256
M243	SM(d40:1)	0.00616654	-1.81794	0.000817868	-2.33421	0.00842557	-1.76914	0.000755507	-1.95035
M245	SM(d40:2)	0.0156626	-1.60028	0.00385584	-2.13248	0.0117354	-1.46549	0.0013926	-2.09589
M247	SM(d41:1)	0.0344955	-1.13529	0.00796713	-1.67537	0.010186	-1.72502	0.0016385	-2.14412
M253	SM(d42:1)	0.00956349	-1.68398	0.000730144	-2.26751	0.0287677	-1.29382	0.00264287	-1.89201
M256	SM(d42:2)	0.019298	-1.18204	0.00204851	-1.64653	0.0116895	-1.22551	0.000804365	-1.67616
M266	ChE(16:1)	0.000821709	3.03484	0.00278364	1.97344	0.0348142	1.02504	0.0338995	0.932404
M284	DG(32:0)	0.0339589	1.55357	0.0342286	1.54513	0.0348986	1.50693	0.0466465	1.31495
M285	DG(32:1)	0.00488453	2.23239	0.00445961	2.2606	0.00673241	1.73805	0.0109137	1.39652
M287	DG(34:1)	0.0254874	1.46103	0.0152584	1.68354	0.0207121	1.46714	0.0108918	1.6857
M288	DG(34:2)	0.0236291	1.4029	0.022258	1.51204	0.0197916	1.36727	0.0122097	1.41716
M332	TG(48:2)	0.0187224	1.57426	0.0137416	1.8434	0.0279266	1.30502	0.0422798	1.12137
M341	TG(50:2)	0.00568032	1.74162	0.00460675	1.98404	0.00934695	1.42962	0.00666907	1.46945
M342	TG(50:3)	0.0234243	1.30792	0.0133842	1.69209	0.0220306	1.2593	0.0168364	1.31282
M452	FA(18:0)	0.000242766	-1.63904	0.00906915	-1.23631	0.0276471	1.04952	0.045456	0.813337
M458	FAA(18:1)	0.00894435	-0.964602	0.00063249	-1.37468	0.000146272	-1.60483	5.28812e-05	-1.75766

## Sheet: Table S5
Table S5. Correlation coefficient of altered specific lipids to clinical parameters in DILI patients.
		Specific lipids in		Pearson correlation coefficience
metabolite ID	Name	Mixed	Cholestatic	AST (U/L)	ALT (U/L)	ALP (U/L)	T.Bil (mg/dL)
M008	LPC(18:2)	〇		-0.396954	-0.331263	-0.266425	-0.357985
M014	LPC(16:1e)	〇		-0.400768	-0.324953	-0.390829	-0.376198
M023	PC(30:0)		〇	0.159325	0.0421713	0.338094	0.554629
M024	PC(31:0)		〇	0.343268	0.222461	0.262565	0.756117
M026	PC(32:1)		〇	0.30997	0.16911	0.477279	0.685542
M028	PC(33:1)		〇	0.340368	0.258004	0.348066	0.739101
M096	PC(36:5e)		〇	0.078147	0.115144	-0.340798	-0.059599
M104	PC(38:6e)	〇	〇	-0.0191881	0.029366	-0.418465	-0.15984
M140	PE(36:4e)	〇	〇	-0.356969	-0.327235	-0.303734	-0.331639
M146	PE(38:4e)	〇	〇	-0.323341	-0.29786	-0.270016	-0.317203
M151	PE(38:6e)	〇		-0.266658	-0.184601	-0.301389	-0.337601
M157	PE(40:6e)		〇	-0.24421	-0.206065	-0.276427	-0.23429
M160	PE(40:7e)		〇	-0.206694	-0.180928	-0.339884	-0.227971
M161	PE(40:7e)		〇	-0.14121	-0.0352864	-0.267253	-0.243949
M174	PI(38:3)		〇	-0.221491	-0.224688	-0.31439	-0.279758
M175	PI(38:4)		〇	0.0394256	0.116682	-0.353263	-0.00414443
M179	PI(40:4)		〇	-0.020234	-0.00523771	-0.286314	-0.0520926
M185	Cer(d34:1)	〇		0.564118	0.381885	0.23305	0.459992
M186	Cer(d36:1)	〇		0.459001	0.315497	0.141457	0.259625
M213	CerG3(d40:1)		〇	0.00536513	0.0189932	-0.228612	-0.0498174
M214	CerG3(d42:1)		〇	0.00264503	0.0406427	-0.228392	-0.00797107
M215	CerG3(d42:2)		〇	0.192942	0.147657	-0.123122	0.134625
M224	GM3(d34:1)+O	〇		0.296485	0.18483	0.32859	0.242259
M243	SM(d40:1)		〇	-0.184327	-0.0867701	-0.277275	-0.183434
M316	TG(44:0)		〇	-0.159013	-0.156478	-0.177813	-0.132324
M450	CoQ10		〇	-0.20237	-0.127422	-0.323375	-0.258171
